# Supplementary material for: Genomic Identification, Evolution, and Expression Analysis of Bromodomain Genes Family in Buffalo
Source: Genes (Basel). 2022 Jan 1;13(1):103. doi: 10.3390/genes13010103 (PMC8774554; doi:10.3390/genes13010103)
Supplement: Supplementary file 1 [file genes-13-00103-s001.zip]

Archive with 10 entries (10 files):
- Supplementary Materials/Figure S1. The distribution of immature  and mature SCs.pdf
- Supplementary Materials/Figure S2. The features of BRD genes in immature and mature SCs.pdf
- Supplementary Materials/Figure S3  Identified differential genes count in immature and mature SCs.pdf
- Supplementary Materials/Figure S4. The morphology and identification of immature SCs.pdf
- Supplementary Materials/Figure S5. The morphology and identification of mature SCs.pdf
- Supplementary Materials/Table S1. Primers of BRD genes for qRT-PCR in buffalo.xlsx
- Supplementary Materials/Table S2. Features of the predicted Bromodomain protein sequences in buffalo.xlsx
- Supplementary Materials/Table S3. Homologous Bromodomain gene pairs of buffalo and cattle.xlsx
- Supplementary Materials/Table S4. Tandem duplication of buffalo.xlsx
- Supplementary Materials/Table S5. Segmental duplication of buffalo and cattle.xlsx
