# Supplementary material for: Genomic Identification, Evolution, and Expression Analysis of Bromodomain Genes Family in Buffalo
Source: Genes (Basel). 2022 Jan 1;13(1):103. doi: 10.3390/genes13010103 (PMC8774554; doi:10.3390/genes13010103)
Supplement: Supplementary file 1 [file genes-13-00103-s001.zip › Supplementary Materials/Table S1. Primers of BRD genes for qRT-PCR in buffalo.xlsx]

## Sheet: Sheet1
Table S1. Primers of BRD genes for qRT-PCR in buffalo
Gene Name	Gene ID	Forward primer (5'-3')	Reverse primer (5'-3')	Product length (bp)	Annealing temperature (°C)
BRD2	102393451	CAGTGGACGCTTCTGCTCTTGG	CTTCCGCTTGACAGTGCTGAGG	83	60
BRD3	102406616	CAACCATCACCACAAATGCCACAC	TTTCCGCTTCACGCCCTTCTTC	131	60
BRD4	102392143	AGATGCCAGATGAGCCTGAGGAG	GCTGTCACTGCTGCTGTCACTG	110	60
BRDT	102408733	TGCCAAAGACGAGGAAACCACAG	AACGACTCGCCCAAGTTTATCTCC	140	60
SMARCA2	102393964	ATAAGTACCGGAGCCTGGGT	TTCTGCCGAGCGCTCTTAAA	139	60
PHIP	102406632	TGGTGTAGCCAGGCAAGAAG	TGTGTTGATTTGCCTGCTGC	191	60
TAF1	102394632	ATAAGACCCAAACAGCCCCG	CTCGTGTCTTGGGTGTTCGA	179	60
BRD9	102396441	AAACGGGAGAAGGAGCACTG	TCTTTTCTCTGGAGCTGGCG	185	60
GAPDH	102404028	CGGCACAGTCAAGGCAGAGAAC	CCACATACTCAGCACCAGCATCAC	116	60
