# Supplementary material for: Genomic Identification, Evolution, and Expression Analysis of Bromodomain Genes Family in Buffalo
Source: Genes (Basel). 2022 Jan 1;13(1):103. doi: 10.3390/genes13010103 (PMC8774554; doi:10.3390/genes13010103)
Supplement: Supplementary file 1 [file genes-13-00103-s001.zip › Supplementary Materials/Table S2. Features of the predicted Bromodomain protein sequences in buffalo.xlsx]

## Sheet: Sheet1
Table S2. Features of the predicted Bromodomain protein sequences in buffalo.
Protein isoform	Protein identifier	pI	MW(kDa)	Amino acids	Gravy	Subcellular localization (SL)
BPTF	XP_025135586.1	6.02	353.465	3196	-0.806	nucleus
BPTF	XP_025135587.1	6.04	353.336	3195	-0.805	nucleus
BPTF	XP_025135589.1	5.99	352.41	3186	-0.802	nucleus
BPTF	XP_025135590.1	5.99	350.341	3169	-0.802	nucleus
BPTF	XP_025135591.1	5.96	348.184	3142	-0.825	nucleus
BPTF	XP_025135592.1	6.11	346.715	3138	-0.808	nucleus
BPTF	XP_025135593.1	6.17	346.977	3133	-0.803	nucleus
BPTF	XP_025135594.1	6.2	346.777	3133	-0.797	nucleus
BPTF	XP_025135595.1	6.19	346.848	3132	-0.803	nucleus
BPTF	XP_025135596.1	6.39	340.289	3070	-0.794	nucleus
BPTF	XP_025135597.1	6.01	338.311	3057	-0.824	nucleus
BPTF	XP_025135598.1	5.9	337.624	3053	-0.814	nucleus
BPTF	XP_025135600.1	6.4	325.135	2931	-0.813	nucleus
BPTF	XP_025135601.1	5.89	322.47	2914	-0.834	nucleus
BPTF	XP_025135602.1	8.77	278.587	2530	-0.764	nucleus
BPTF	XP_025135603.1	5.61	274.68	2498	-0.776	nucleus
BRD1	XP_025138449.1	9.1	132.081	1182	-0.62	nucleus
BRD1	XP_025138450.1	9.1	132.081	1182	-0.62	nucleus
BRD1	XP_025138451.1	9.13	118.97	1057	-0.599	nucleus
BRD1	XP_025138452.1	9.12	115.077	1022	-0.584	nucleus
BRD1	XP_025138453.1	9.07	107.173	951	-0.698	nucleus
BRD1	XP_025138454.1	9.13	105.578	934	-0.678	nucleus
BRD2	XP_006050358.1	8.72	74.9424	683	-0.899	nucleus
BRD2	XP_025127705.1	9.1	88.1218	803	-0.834	nucleus
BRD2	XP_025127707.1	9.1	88.0077	802	-0.831	nucleus
BRD2	XP_025127710.1	9.1	75.8085	685	-0.994	nucleus
BRD3	XP_025117846.1	9.4	79.0408	722	-0.848	nucleus
BRD3	XP_025117847.1	9.4	79.0408	722	-0.848	nucleus
BRD4	XP_025149498.1	9.24	153.684	1379	-1.049	nucleus
BRD4	XP_025149499.1	9.22	152.243	1366	-1.058	nucleus
BRD7	XP_006049010.1	5.86	74.1194	652	-0.926	nucleus
BRD7	XP_006049011.1	5.86	74.1194	652	-0.926	nucleus
BRD7	XP_006049012.1	5.86	73.9912	651	-0.922	nucleus
BRD7	XP_025124425.1	4.98	64.3792	569	-0.779	nucleus
BRD8	XP_006070920.1	4.62	103.078	952	-0.467	nucleus
BRD8	XP_006070921.1	4.63	101.515	937	-0.491	nucleus
BRD8	XP_006070924.1	4.64	94.5349	867	-0.558	nucleus
BRD8	XP_025148415.1	4.5	134.307	1233	-0.566	nucleus
BRD8	XP_025148416.1	4.49	134.484	1222	-0.568	nucleus
BRD8	XP_025148417.1	4.68	115.599	1054	-0.467	nucleus
BRD8	XP_025148418.1	4.68	113.401	1036	-0.479	nucleus
BRD8	XP_025148419.1	4.59	94.1224	863	-0.478	nucleus
BRD8	XP_025148420.1	4.54	91.2851	838	-0.474	nucleus
BRD9	XP_006053572.1	5.96	66.6027	596	-0.838	nucleus
BRD9	XP_006053573.1	5.96	66.4746	595	-0.833	nucleus
BRD9	XP_025126543.1	5.96	70.6233	633	-0.803	nucleus
BRD9	XP_025126544.1	5.85	68.9313	619	-0.819	nucleus
BRD9	XP_025126545.1	5.96	69.0186	616	-0.824	nucleus
BRD9	XP_025126546.1	5.96	68.2075	613	-0.816	nucleus
BRD9	XP_025126547.1	5.96	68.0794	612	-0.812	nucleus
BRDT	XP_006054542.1	9.26	107.148	937	-0.923	nucleus
BRDT	XP_025144064.1	9.26	107.148	937	-0.923	nucleus
BRDT	XP_025144065.1	9.26	107.148	937	-0.923	nucleus
BRDT	XP_025144066.1	9.26	107.148	937	-0.923	nucleus
BRDT	XP_025144067.1	9.26	107.148	937	-0.923	nucleus
BRDT	XP_025144068.1	9.26	107.148	937	-0.923	nucleus
BRDT	XP_025144069.1	9.26	107.148	937	-0.923	nucleus
BRPF1	XP_006070793.1	8.28	140.94	1247	-0.863	nucleus
BRPF1	XP_006070794.1	7.84	138.062	1219	-0.874	nucleus
BRPF1	XP_006070795.1	8.16	137.376	1213	-0.875	nucleus
BRPF1	XP_006070796.1	6.89	127.294	1118	-0.844	nucleus
BRPF1	XP_025128810.1	6.66	127.981	1124	-0.842	nucleus
BRPF1	XP_025128811.1	8.44	113.234	1003	-0.774	nucleus
BRPF3	XP_006050455.1	6.27	135.705	1207	-0.697	nucleus
BRPF3	XP_006050456.1	6.27	135.705	1207	-0.697	nucleus
BRPF3	XP_025126729.1	6.31	138.462	1234	-0.676	nucleus
BRWD1	XP_025147752.1	8.89	262.864	2323	-0.813	nucleus
BRWD1	XP_025147755.1	8.93	252.82	2236	-0.828	nucleus
BRWD3	XP_025132742.1	8.03	203.925	1801	-0.757	nucleus
BRWD3	XP_025132743.1	8.4	192.456	1697	-0.777	nucleus
BRWD3	XP_025132744.1	7.68	19.4223	173	-0.344	nucleus
BRWD3	XP_025132745.1	6.9	16.1286	144	-0.312	nucleus
KAT2A	XP_006055821.1	9.2	94.0617	838	-0.406	nucleus
KAT2A	XP_006055822.1	9.2	93.9906	837	-0.409	nucleus
KAT2B	XP_025150061.1	9.19	91.6715	813	-0.477	cytoplasm
PBRM1	XP_025128215.1	6.72	194.968	1709	-0.671	mitochondrion
PHIP	XP_025150632.1	9.08	207.144	1822	-0.734	nucleus
PHIP	XP_025150633.1	9.08	207.073	1821	-0.735	nucleus
PHIP	XP_025150634.1	9.08	207.057	1821	-0.734	nucleus
PHIP	XP_025150635.1	8.96	199.912	1756	-0.721	nucleus
PHIP	XP_025150636.1	8.98	199.81	1755	-0.721	nucleus
PHIP	XP_025150637.1	8.67	175.887	1545	-0.654	nucleus
PHIP	XP_025150638.1	8.23	167.655	1467	-0.633	nucleus
SMARCA2	XP_025137359.1	5.68	31.7206	276	-1.216	extracellular space
TAF1	XP_006050879.1	5.75	182.585	1596	-0.761	nucleus
TAF1	XP_006050880.1	5.81	181.879	1591	-0.758	nucleus
TAF1	XP_025132504.1	4.9	216.65	1909	-0.826	nucleus
TAF1	XP_025132505.1	5.11	213.965	1887	-0.81	nucleus
TAF1	XP_025132506.1	4.93	212.966	1876	-0.808	nucleus
TAF1	XP_025132507.1	5.11	211.159	1858	-0.802	nucleus
TAF1	XP_025132509.1	5.6	189.478	1660	-0.764	nucleus
TAF1	XP_025132510.1	5.86	186.304	1633	-0.73	nucleus
TAF1	XP_025132511.1	5.74	184.134	1613	-0.745	nucleus
TAF1	XP_025132512.1	5.11	182.676	1597	-0.859	nucleus
TRIM24	XP_006043491.1	6.75	116.664	1050	-0.586	nucleus
TRIM24	XP_006043492.1	6.43	112.851	1016	-0.574	nucleus
TRIM24	XP_025147377.1	6.97	110.963	992	-0.608	nucleus
TRIM24	XP_025147378.1	8.15	95.9615	875	-0.535	nucleus
TRIM33	XP_025143833.1	6.21	122.54	1126	-0.546	nucleus
TRIM33	XP_025143834.1	6.21	120.534	1109	-0.554	nucleus
TRIM33	XP_025143835.1	6.29	119.577	1101	-0.559	nucleus
