# Supplementary material for: Genomic Identification, Evolution, and Expression Analysis of Bromodomain Genes Family in Buffalo
Source: Genes (Basel). 2022 Jan 1;13(1):103. doi: 10.3390/genes13010103 (PMC8774554; doi:10.3390/genes13010103)
Supplement: Supplementary file 1 [file genes-13-00103-s001.zip › Supplementary Materials/Table S3. Homologous Bromodomain gene pairs of buffalo and cattle.xlsx]

## Sheet: Sheet1
Table S3. Homologous Bromodomain gene pairs of buffalo and cattle
Buffalo chromosome	Buffalo Gene identifier	Buffalo Gene symnol	Cattle chromosome	Cattle Gene identifier	Cattle Gene symnol
Chr1	XM_025291967.1	BRWD1	Chr1	NM_001103174.2	BRWD1
Chr1	XM_025294276.1	KAT2B	Chr1	XM_024997590.1	KAT2B
Chr2	XM_025271920.1	BRD2	Chr23	XM_005223209.4	BRD2
Chr2	XM_025270944.1	BRPF3	Chr23	XM_024983479.1	BRPF3
Chr3	XM_006055759.2	KAT2A	Chr19	XM_024980884.1	KAT2A
Chr3	XM_025279801.1	BPTF	Chr19	XM_024980956.1	BPTF
Chr4	XM_025282664.1	BRD1	Chr5	XM_024992835.1	BRD1
Chr6	XM_025288048.1	TRIM33	Chr3	NM_001206018.1	TRIM33
Chr6	XM_025288280.1	BRDT	Chr3	NM_001075852.2	BRDT
Chr8	XM_006043429.2	TRIM24	Chr4	XM_002686994.4	TRIM24
Chr9	XM_025293713.1	BRD4	Chr7	XM_024994836.1	BRD4
Chr9	XM_025292630.1	BRD8	Chr7	XM_024995206.1	BRD8
Chr10	XM_025294847.1	PHIP	Chr9	XM_024996922.1	PHIP
Chr12	XM_025262061.1	BRD3	Chr11	NM_001076873.1	BRD3
Chr18	XM_006048949.2	BRD7	Chr18	XM_005218615.3	BRD7
Chr19	XM_025270758.1	BRD9	Chr20	XM_005221671.3	BRD9
Chr21	XM_006070731.2	BRPF1	Chr22	XM_010817504.3	BRPF1
Chr21	XM_025272430.1	PBRM1	Chr22	XM_005222979.4	PBRM1
ChrX	XM_025276957.1	BRWD3	ChrX	XM_002699937.6	BRWD3
ChrX	XM_025276719.1	TAF1	ChrX	XM_005228045.4	TAF1
