# Supplementary material for: Genomic Identification, Evolution, and Expression Analysis of Bromodomain Genes Family in Buffalo
Source: Genes (Basel). 2022 Jan 1;13(1):103. doi: 10.3390/genes13010103 (PMC8774554; doi:10.3390/genes13010103)
Supplement: Supplementary file 1 [file genes-13-00103-s001.zip › Supplementary Materials/Table S4. Tandem duplication of buffalo.xlsx]

## Sheet: Sheet1
Table S4. Tandem duplication of buffalo
Pair 1	Pair 2
id-LOC102411838	id-LOC102389339
id-LOC102389339	id-LOC102414235
id-LOC102390073	id-LOC102390394
id-LOC112577815	id-LOC102390073
id-LOC102416359	id-LOC102390213
id-LOC112587993	id-LOC102390386
id-LOC102390394	id-LOC102391631
id-LOC102391098	id-LOC112582844
id-LOC102405046	id-LOC102392036
id-LOC102392610	id-LOC102392935
id-LOC102392935	id-LOC112588015
id-LOC112577695	id-LOC102394335
id-LOC102398388	id-LOC102394807
id-LOC102394807	id-LOC112582842
id-LOC112582606	id-LOC102394897
id-LOC102395763	id-LOC102399694
rna-XM_025277502.1	id-LOC102395763
id-LOC102396371	id-LOC102396072
id-LOC102396333	rna-XM_025291129.1
id-LOC112586531	id-LOC102396371
id-LOC102399687	id-LOC102396981
id-LOC102396981	id-LOC112586531
id-LOC102398713	id-LOC112582664
id-LOC102401260	id-LOC112586427
id-LOC112586427	id-LOC102402235
id-LOC102404724	id-LOC112586592
id-LOC102406984	id-LOC102406341
id-LOC102407304	id-LOC102406984
id-LOC102407909	id-LOC112587891
id-LOC102409123	id-LOC102411001
id-LOC112579884	id-LOC102409123
id-LOC112582636	id-LOC102409576
id-LOC102411499	id-LOC112587890
id-LOC112586579	id-LOC102412935
id-LOC112587969	id-LOC102413251
id-LOC112577617	id-LOC112587966
id-LOC112577678	id-LOC112587995
rna-XM_025262457.1	id-LOC112578073
id-LOC112580000	id-LOC112579888
id-LOC112582880	id-LOC112582879
id-LOC112586411	id-LOC112586559
id-LOC112586422	id-LOC112586605
id-LOC112586606	id-LOC112586424
id-LOC112586601	id-LOC112586426
id-LOC112586570	id-LOC112586564
id-LOC112587890	id-LOC112587889
rna-XM_025296055.1	id-LOC112587893
id-LOC112587966	id-LOC112587969
id-LOC112587991	id-LOC112587986
id-LOC112587994	id-LOC112587993
id-LOC112587995	id-LOC112587994
rna-NM_001290842.1	rna-NM_001290960.1
rna-NM_001290866.1	rna-NM_001319798.1
rna-NM_001290867.1	rna-XM_025272331.1
rna-NM_001290868.1	rna-XM_006047049.2
rna-NM_001290875.1	rna-XM_006051744.2
rna-XM_025263480.1	rna-NM_001290875.1
rna-XM_006053927.2	rna-NM_001290883.1
rna-NM_001290941.1	rna-NM_001290888.1
rna-XM_025278225.1	rna-NM_001290940.1
rna-XM_006064267.2	rna-NM_001290941.1
rna-NM_001290942.1	rna-XM_006060832.2
rna-XM_025271948.1	rna-NM_001290953.1
rna-NM_001290953.1	rna-XM_025271958.1
rna-NM_001290961.1	rna-XM_006068048.2
rna-XM_006068050.2	rna-NM_001290961.1
rna-XM_025261002.1	rna-NM_001290962.1
rna-NM_001290965.1	rna-XM_006048058.2
rna-XM_025281102.1	rna-NM_001290965.1
rna-XM_006072415.2	rna-NM_001290968.1
rna-NM_001319796.1	rna-XM_025285186.1
rna-XM_025286506.1	rna-NM_001319796.1
rna-XM_006039522.2	rna-XM_025276622.1
rna-XM_006039536.2	rna-XM_025265721.1
rna-XM_006039546.2	rna-XM_025265718.1
rna-XM_006039595.2	rna-XM_025296526.1
rna-XM_006080790.2	rna-XM_006039601.2
rna-XM_006039601.2	rna-XM_025265839.1
rna-XM_006049368.2	rna-XM_006039626.2
rna-XM_006039657.2	rna-XM_025296523.1
rna-XM_006039710.2	rna-XM_006073966.2
rna-XM_025282554.1	rna-XM_006039710.2
rna-XM_006039942.2	rna-XM_006039761.2
rna-XM_006062673.2	rna-XM_006039770.2
rna-XM_006039880.2	rna-XM_025279305.1
rna-XM_006039921.2	rna-XM_025276439.1
rna-XM_025279292.1	rna-XM_006039939.2
rna-XM_006039939.2	rna-XM_025281452.1
rna-XM_006039963.2	rna-XM_006043393.2
rna-XM_025294237.1	rna-XM_006039963.2
rna-XM_006040051.2	rna-XM_025270785.1
rna-XM_006040065.2	rna-XM_006042332.2
rna-XM_025268350.1	rna-XM_006040065.2
rna-XM_006040082.2	rna-XM_006040826.2
rna-XM_006040083.2	rna-XM_025265933.1
rna-XM_006040088.2	rna-XM_006054710.2
rna-XM_006040090.2	rna-XM_025266340.1
rna-XM_006040103.2	rna-XM_006073523.2
rna-XM_006040156.2	rna-XM_025276441.1
rna-XM_006040296.2	rna-XM_006043375.2
rna-XM_006049379.2	rna-XM_006040448.2
rna-XM_006040700.2	rna-XM_025263848.1
rna-XM_025265829.1	rna-XM_006040809.2
rna-XM_006040809.2	rna-XM_025265830.1
rna-XM_006040828.2	rna-XM_025295044.1
rna-XM_006040829.2	rna-XM_025276267.1
rna-XM_025276425.1	rna-XM_006040843.2
rna-XM_006040850.2	rna-XM_025284829.1
rna-XM_025284832.1	rna-XM_006040850.2
rna-XM_025290738.1	rna-XM_006040859.2
rna-XM_006040859.2	rna-XM_025290739.1
rna-XM_006059311.1	rna-XM_006040862.2
rna-XM_006040862.2	rna-XM_006059312.2
rna-XM_025265915.1	rna-XM_006040888.2
rna-XM_025276452.1	rna-XM_006040897.2
rna-XM_006040902.2	rna-XM_025281456.1
rna-XM_006041045.2	rna-XM_006041046.2
rna-XM_025275890.1	rna-XM_006041092.2
rna-XM_025287474.1	rna-XM_006041128.2
rna-XM_006041199.2	rna-XM_006041206.2
rna-XM_025292381.1	rna-XM_006041199.2
rna-XM_025263929.1	rna-XM_006041265.2
rna-XM_006041394.2	rna-XM_025296530.1
rna-XM_025291527.1	rna-XM_006041460.2
rna-XM_006041486.2	rna-XM_006041485.2
rna-XM_025280147.1	rna-XM_006041486.2
rna-XM_006041496.2	rna-XM_006041487.2
rna-XM_006041487.2	rna-XM_025280147.1
rna-XM_006041489.2	rna-XM_006041488.2
rna-XM_006041490.2	rna-XM_006041489.2
rna-XM_006041493.2	rna-XM_006041492.1
rna-XM_006041494.2	rna-XM_006041493.2
rna-XM_006055789.2	rna-XM_006041495.2
rna-XM_006041497.2	rna-XM_006041496.2
rna-XM_025271233.1	rna-XM_006041538.2
rna-XM_006041540.2	rna-XM_025276342.1
rna-XM_006041735.2	rna-XM_006041738.2
rna-XM_025295983.1	rna-XM_006041735.2
rna-XM_006047225.2	rna-XM_006041736.2
rna-XM_006041738.2	rna-XM_025296534.1
rna-XM_006041751.2	rna-XM_006062029.2
rna-XM_025268318.1	rna-XM_006041797.2
rna-XM_006042332.2	rna-XM_006041800.2
rna-XM_006041805.2	rna-XM_025263335.1
rna-XM_006041880.2	rna-XM_006041876.2
rna-XM_006041889.2	rna-XM_006041893.2
rna-XM_006041950.2	rna-XM_025279159.1
rna-XM_006042125.2	rna-XM_006042126.2
rna-XM_006042132.2	rna-XM_025264632.1
rna-XM_006080174.2	rna-XM_006042287.2
rna-XM_006042287.2	rna-XM_025289978.1
rna-XM_025291225.1	rna-XM_006042587.2
rna-XM_006079394.2	rna-XM_006042598.2
rna-XM_006042598.2	rna-XM_025263379.1
rna-XM_006042602.2	rna-XM_006042601.2
rna-XM_025263376.1	rna-XM_006042602.2
rna-XM_006042605.2	rna-XM_025265947.1
rna-XM_025287810.1	rna-XM_006042649.2
rna-XM_006042673.2	rna-XM_006042672.1
rna-XM_006042672.1	rna-XM_006042679.1
rna-XM_006057406.2	rna-XM_006042673.2
rna-XM_006042675.2	rna-XM_006042678.2
rna-XM_006042677.2	rna-XM_006042676.2
rna-XM_006042894.2	rna-XM_025292897.1
rna-XM_006042985.2	rna-XM_006053608.2
rna-XM_025292423.1	rna-XM_006043071.2
rna-XM_025296118.1	rna-XM_006043180.2
rna-XM_006043253.2	rna-XM_025290428.1
rna-XM_006043321.2	rna-XM_025277468.1
rna-XM_006043358.2	rna-XM_006043357.2
rna-XM_006043357.2	rna-XM_006043359.1
rna-XM_006043360.2	rna-XM_006043362.2
rna-XM_025279262.1	rna-XM_006043360.2
rna-XM_006043362.2	rna-XM_006043361.2
rna-XM_006043393.2	rna-XM_006043394.2
rna-XM_006043435.2	rna-XM_025294091.1
rna-XM_025289979.1	rna-XM_006043482.2
rna-XM_006043482.2	rna-XM_025289980.1
rna-XM_025294123.1	rna-XM_006043718.2
rna-XM_006043721.1	rna-XM_006043720.1
rna-XM_006043722.2	rna-XM_006043721.1
rna-XM_006057033.2	rna-XM_006043726.2
rna-XM_006043765.2	rna-XM_025274788.1
rna-XM_025275230.1	rna-XM_006043765.2
rna-XM_025274788.1	rna-XM_006043767.2
rna-XM_025276226.1	rna-XM_006043785.2
rna-XM_006043809.2	rna-XM_025277701.1
rna-XM_006043869.2	rna-XM_025295415.1
rna-XM_025268606.1	rna-XM_006043886.2
rna-XM_006044099.2	rna-XM_025261836.1
rna-XM_025279867.1	rna-XM_006044128.2
rna-XM_006070771.2	rna-XM_006044237.2
rna-XM_025285834.1	rna-XM_006044243.2
rna-XM_006044350.2	rna-XM_006044344.2
rna-XM_006044347.2	rna-XM_006044350.2
rna-XM_006080839.2	rna-XM_006044378.2
rna-XM_006044390.2	rna-XM_006044391.2
rna-XM_006044392.2	rna-XM_006044390.2
rna-XM_006044419.2	rna-XM_006044415.2
rna-XM_025293595.1	rna-XM_006044419.2
rna-XM_006044444.2	rna-XM_025293545.1
rna-XM_025264920.1	rna-XM_006044455.2
rna-XM_006044470.2	rna-XM_025281578.1
rna-XM_006044510.1	rna-XM_006044514.2
rna-XM_006068984.2	rna-XM_006044511.2
rna-XM_006044514.2	rna-XM_006068983.2
rna-XM_006044560.2	rna-XM_025282554.1
rna-XM_006044562.2	rna-XM_006044563.2
rna-XM_025265952.1	rna-XM_006044562.2
rna-XM_006044563.2	rna-XM_025265953.1
rna-XM_006044564.2	rna-XM_006044565.2
rna-XM_006044592.2	rna-XM_025264337.1
rna-XM_006044697.2	rna-XM_006044701.2
rna-XM_025266815.1	rna-XM_006044707.2
rna-XM_006044849.2	rna-XM_006044855.2
rna-XM_025294204.1	rna-XM_006044849.2
rna-XM_025263938.1	rna-XM_006044870.2
rna-XM_006045006.2	rna-XM_025272275.1
rna-XM_006045020.2	rna-XM_006045021.2
rna-XM_006045081.2	rna-XM_006046064.2
rna-XM_006052051.2	rna-XM_006045081.2
rna-XM_006045087.2	rna-XM_006045085.2
rna-XM_006045085.2	rna-XM_025296522.1
rna-XM_006045086.2	rna-XM_006062415.1
rna-XM_025296522.1	rna-XM_006045086.2
rna-XM_006045089.2	rna-XM_006045087.2
rna-XM_006045122.2	rna-XM_006045114.2
rna-XM_025288190.1	rna-XM_006045130.2
rna-XM_006045186.2	rna-XM_025265699.1
rna-XM_006045199.2	rna-XM_006045202.2
rna-XM_025279457.1	rna-XM_006045199.2
rna-XM_006045213.2	rna-XM_006045215.2
rna-XM_006045309.2	rna-XM_025282392.1
rna-XM_006045318.2	rna-XM_025279565.1
rna-XM_025273143.1	rna-XM_006045385.2
rna-XM_006045429.2	rna-XM_025263929.1
rna-XM_006045590.2	rna-XM_006077404.2
rna-XM_025288112.1	rna-XM_006045624.2
rna-XM_006045639.2	rna-XM_025296293.1
rna-XM_006045644.2	rna-XM_025296425.1
rna-XM_006045645.2	rna-XM_006045647.2
rna-XM_006045650.2	rna-XM_006045649.2
rna-XM_025294175.1	rna-XM_006045650.2
rna-XM_006045864.2	rna-XM_025261184.1
rna-XM_006054010.2	rna-XM_006046050.2
rna-XM_006046064.2	rna-XM_025269141.1
rna-XM_006046255.2	rna-XM_006046254.2
rna-XM_006075757.2	rna-XM_006046255.2
rna-XM_006046303.2	rna-XM_025273783.1
rna-XM_025274101.1	rna-XM_006046303.2
rna-XM_006046377.2	rna-XM_006046389.2
rna-XM_006046423.2	rna-XM_025290757.1
rna-XM_006046517.2	rna-XM_025277672.1
rna-XM_025290753.1	rna-XM_006046542.2
rna-XM_006046543.2	rna-XM_006046544.2
rna-XM_006046544.2	rna-XM_006046545.1
rna-XM_006046569.2	rna-XM_006046567.2
rna-XM_006046567.2	rna-XM_025295242.1
rna-XM_025295238.1	rna-XM_006046569.2
rna-XM_006046589.2	rna-XM_006046591.2
rna-XM_025284232.1	rna-XM_006046589.2
rna-XM_006046591.2	rna-XM_025282458.1
rna-XM_006046593.2	rna-XM_006046595.2
rna-XM_025282458.1	rna-XM_006046593.2
rna-XM_006046597.2	rna-XM_006046598.2
rna-XM_006046599.2	rna-XM_025284233.1
rna-XM_025284233.1	rna-XM_006046601.2
rna-XM_006046602.2	rna-XM_006046603.2
rna-XM_006046682.2	rna-XM_025276844.1
rna-XM_006046811.2	rna-XM_006046814.2
rna-XM_025286097.1	rna-XM_006046811.2
rna-XM_006046818.2	rna-XM_025281016.1
rna-XM_025282526.1	rna-XM_006046828.2
rna-XM_006046828.2	rna-XM_025282527.1
rna-XM_025282527.1	rna-XM_006046829.1
rna-XM_006046830.2	rna-XM_006046831.2
rna-XM_025276386.1	rna-XM_006046870.1
rna-XM_006046870.1	rna-XM_025277209.1
rna-XM_025287141.1	rna-XM_006046911.2
rna-XM_025287139.1	rna-XM_006046918.2
rna-XM_006046918.2	rna-XM_025287141.1
rna-XM_006046946.2	rna-XM_006046948.2
rna-XM_025289914.1	rna-XM_006046949.2
rna-XM_006047064.2	rna-XM_006047054.2
rna-XM_006047075.2	rna-XM_006047064.2
rna-XM_025278422.1	rna-XM_006047075.2
rna-XM_006047142.2	rna-XM_006047149.2
rna-XM_006047224.2	rna-XM_006047225.2
rna-XM_006047305.2	rna-XM_025275010.1
rna-XM_006047307.2	rna-XM_006047308.2
rna-XM_006047335.2	rna-XM_025271465.1
rna-XM_006047343.2	rna-XM_006047339.2
rna-XM_006047339.2	rna-XM_025264901.1
rna-XM_006047372.2	rna-XM_006047366.2
rna-XM_006047398.2	rna-XM_006047396.2
rna-XM_006080855.2	rna-XM_006047496.2
rna-XM_025268265.1	rna-XM_006047519.2
rna-XM_006047533.2	rna-XM_006047536.2
rna-XM_025277960.1	rna-XM_006047542.2
rna-XM_006047542.2	rna-XM_025277963.1
rna-XM_006047569.2	rna-XM_006047568.2
rna-XM_006047590.1	rna-XM_006057423.1
rna-XM_006047592.1	rna-XM_006047591.2
rna-XM_006047596.2	rna-XM_006047595.2
rna-XM_006047600.2	rna-XM_025276590.1
rna-XM_025268932.1	rna-XM_006047636.2
rna-XM_006047676.2	rna-XM_006047674.2
rna-XM_006047674.2	rna-XM_025293739.1
rna-XM_025293727.1	rna-XM_006047676.2
rna-XM_006047685.2	rna-XM_006047682.2
rna-XM_006047682.2	rna-XM_025293727.1
rna-XM_006047692.2	rna-XM_006047689.2
rna-XM_025293136.1	rna-XM_006047848.2
rna-XM_006047865.2	rna-XM_006047866.2
rna-XM_006073558.2	rna-XM_006047973.2
rna-XM_006047988.2	rna-XM_025295644.1
rna-XM_025295644.1	rna-XM_006047995.2
rna-XM_006051212.2	rna-XM_006048031.2
rna-XM_025263255.1	rna-XM_006048035.2
rna-XM_006048054.2	rna-XM_006048050.2
rna-XM_025281107.1	rna-XM_006048056.2
rna-XM_006048057.2	rna-XM_025281106.1
rna-XM_006056212.2	rna-XM_006048067.2
rna-XM_006048111.2	rna-XM_025267275.1
rna-XM_025267275.1	rna-XM_006048114.2
rna-XM_006048127.2	rna-XM_006048125.2
rna-XM_006048209.2	rna-XM_025286475.1
rna-XM_006048265.2	rna-XM_006048264.2
rna-XM_025288603.1	rna-XM_006048288.2
rna-XM_006048292.2	rna-XM_006048290.2
rna-XM_006048290.2	rna-XM_025288603.1
rna-XM_025296534.1	rna-XM_006048359.2
rna-XM_006048360.2	rna-XM_025296535.1
rna-XM_025296535.1	rna-XM_006048361.2
rna-XM_025295994.1	rna-XM_006048391.2
rna-XM_006048516.2	rna-XM_006048524.2
rna-XM_025285514.1	rna-XM_006048616.2
rna-XM_006048637.2	rna-XM_025285507.1
rna-XM_006048676.2	rna-XM_025282208.1
rna-XM_025290772.1	rna-XM_006049082.2
rna-XM_006049082.2	rna-XM_025291785.1
rna-XM_025291785.1	rna-XM_006049088.2
rna-XM_006049128.2	rna-XM_006049130.2
rna-XM_025282528.1	rna-XM_006049128.2
rna-XM_006049129.2	rna-XM_006049133.2
rna-XM_006049131.2	rna-XM_006049132.2
rna-XM_006049133.2	rna-XM_006049134.2
rna-XM_006049134.2	rna-XM_025282529.1
rna-XM_006049135.2	rna-XM_006049136.2
rna-XM_006049136.2	rna-XM_006049137.2
rna-XM_006049137.2	rna-XM_006054568.2
rna-XM_006049177.2	rna-XM_006049176.2
rna-XM_006049186.2	rna-XM_006049187.2
rna-XM_025287948.1	rna-XM_006049199.2
rna-XM_006049283.2	rna-XM_025260558.1
rna-XM_025289344.1	rna-XM_006049334.2
rna-XM_025288009.1	rna-XM_006049368.2
rna-XM_025270182.1	rna-XM_006049375.2
rna-XM_025270198.1	rna-XM_006049379.2
rna-XM_025291022.1	rna-XM_006049428.2
rna-XM_006049526.2	rna-XM_025271110.1
rna-XM_006049529.2	rna-XM_006049531.2
rna-XM_025271110.1	rna-XM_006049529.2
rna-XM_006049610.2	rna-XM_006049611.2
rna-XM_006049681.2	rna-XM_025291058.1
rna-XM_006049692.2	rna-XM_025290725.1
rna-XM_006049713.2	rna-XM_006049712.2
rna-XM_006049712.2	rna-XM_025280286.1
rna-XM_006049719.2	rna-XM_006049715.2
rna-XM_006049715.2	rna-XM_025280277.1
rna-XM_006049722.2	rna-XM_025277115.1
rna-XM_006049735.2	rna-XM_006049730.2
rna-XM_006049736.2	rna-XM_006049731.2
rna-XM_006049732.2	rna-XM_006049741.2
rna-XM_006049737.2	rna-XM_006049736.2
rna-XM_006049738.2	rna-XM_006049737.2
rna-XM_006049741.2	rna-XM_025265955.1
rna-XM_006049811.2	rna-XM_006049807.2
rna-XM_006049839.2	rna-XM_025261642.1
rna-XM_025262449.1	rna-XM_006049876.2
rna-XM_006049876.2	rna-XM_025262450.1
rna-XM_006049958.2	rna-XM_006049959.2
rna-XM_006049959.2	rna-XM_006049960.2
rna-XM_006049961.2	rna-XM_025275032.1
rna-XM_006050013.2	rna-XM_025286146.1
rna-XM_006050066.2	rna-XM_025275035.1
rna-XM_006050091.2	rna-XM_006050094.2
rna-XM_006050094.2	rna-XM_025274417.1
rna-XM_006055358.2	rna-XM_006050158.2
rna-XM_025272418.1	rna-XM_006050240.2
rna-XM_006050245.2	rna-XM_025272418.1
rna-XM_025276006.1	rna-XM_006050267.2
rna-XM_025270963.1	rna-XM_006050391.2
rna-XM_006051908.2	rna-XM_006050585.2
rna-XM_025287592.1	rna-XM_006050588.2
rna-XM_006050593.2	rna-XM_025287582.1
rna-XM_025287820.1	rna-XM_006050648.2
rna-XM_006050654.2	rna-XM_025273174.1
rna-XM_025263434.1	rna-XM_006050687.2
rna-XM_025273782.1	rna-XM_006050707.2
rna-XM_006050707.2	rna-XM_025274460.1
rna-XM_006050712.2	rna-XM_006050711.2
rna-XM_006050765.2	rna-XM_006050760.2
rna-XM_006050802.2	rna-XM_006050801.2
rna-XM_025286564.1	rna-XM_006050828.2
rna-XM_006050828.2	rna-XM_025286567.1
rna-XM_025286558.1	rna-XM_006050829.2
rna-XM_025287213.1	rna-XM_006050900.2
rna-XM_006050997.2	rna-XM_006050998.2
rna-XM_006051046.2	rna-XM_006051080.2
rna-XM_025282433.1	rna-XM_006051046.2
rna-XM_006051069.2	rna-XM_025296379.1
rna-XM_006051080.2	rna-XM_006051079.2
rna-XM_006051079.2	rna-XM_025282503.1
rna-XM_006051107.2	rna-XM_025273494.1
rna-XM_006051109.2	rna-XM_025267822.1
rna-XM_006051127.2	rna-XM_006051128.2
rna-XM_025287368.1	rna-XM_006051171.2
rna-XM_025266811.1	rna-XM_006051212.2
rna-XM_025266635.1	rna-XM_006051218.2
rna-XM_006051241.2	rna-XM_006051247.2
rna-XM_006051271.2	rna-XM_006051241.2
rna-XM_006051360.2	rna-XM_006051362.2
rna-XM_006051414.2	rna-XM_006051411.2
rna-XM_006051429.2	rna-XM_025295969.1
rna-XM_025295714.1	rna-XM_006051444.2
rna-XM_025279225.1	rna-XM_006051527.2
rna-XM_006051545.2	rna-XM_006051542.2
rna-XM_006051551.2	rna-XM_025291727.1
rna-XM_025290741.1	rna-XM_006051552.2
rna-XM_025290740.1	rna-XM_006051553.1
rna-XM_006051553.1	rna-XM_025290741.1
rna-XM_006051619.2	rna-XM_025266599.1
rna-XM_006051654.2	rna-XM_025288798.1
rna-XM_006059031.2	rna-XM_006051668.1
rna-XM_006051690.2	rna-XM_025287817.1
rna-XM_006051693.2	rna-XM_006051692.2
rna-XM_025287356.1	rna-XM_006051696.2
rna-XM_025270732.1	rna-XM_006051700.2
rna-XM_025272402.1	rna-XM_006051789.2
rna-XM_025276050.1	rna-XM_006051859.2
rna-XM_006051871.2	rna-XM_006051864.2
rna-XM_006051864.2	rna-XM_006051873.2
rna-XM_025275915.1	rna-XM_006051871.2
rna-XM_006051895.2	rna-XM_006051898.2
rna-XM_006051911.2	rna-XM_006051908.2
rna-XM_025287602.1	rna-XM_006051911.2
rna-XM_025282449.1	rna-XM_006052031.1
rna-XM_006052033.2	rna-XM_025282450.1
rna-XM_025269141.1	rna-XM_006052073.2
rna-XM_006052091.2	rna-XM_025291699.1
rna-XM_006052094.2	rna-XM_025291697.1
rna-XM_006052192.2	rna-XM_006052191.2
rna-XM_006061720.2	rna-XM_006052290.2
rna-XM_006052290.2	rna-XM_025286451.1
rna-XM_006052291.2	rna-XM_025286452.1
rna-XM_025286452.1	rna-XM_006052292.2
rna-XM_006052296.2	rna-XM_006052295.2
rna-XM_006052383.1	rna-XM_006052384.2
rna-XM_025260536.1	rna-XM_006052383.1
rna-XM_006052391.2	rna-XM_006052385.2
rna-XM_006052385.2	rna-XM_006052392.2
rna-XM_006052394.2	rna-XM_006052386.2
rna-XM_025296532.1	rna-XM_006052394.2
rna-XM_006052400.2	rna-XM_006052401.2
rna-XM_006052401.2	rna-XM_025268346.1
rna-XM_006052435.1	rna-XM_006052434.2
rna-XM_025284061.1	rna-XM_006052435.1
rna-XM_006052493.2	rna-XM_006079652.2
rna-XM_006052502.2	rna-XM_006052507.2
rna-XM_006052508.2	rna-XM_006052502.2
rna-XM_025287351.1	rna-XM_006052508.2
rna-XM_006052509.2	rna-XM_006052512.2
rna-XM_025288798.1	rna-XM_006052509.2
rna-XM_025289353.1	rna-XM_006052525.2
rna-XM_006052681.2	rna-XM_025292465.1
rna-XM_006052752.2	rna-XM_006052753.2
rna-XM_006052753.2	rna-XM_025292807.1
rna-XM_006052762.2	rna-XM_006052761.2
rna-XM_006052763.2	rna-XM_006052762.2
rna-XM_006052764.1	rna-XM_006052763.2
rna-XM_006052812.1	rna-XM_006052811.1
rna-XM_006052811.1	rna-XM_006052826.1
rna-XM_006052813.1	rna-XM_006052812.1
rna-XM_006052814.1	rna-XM_006052813.1
rna-XM_006052816.2	rna-XM_006052832.2
rna-XM_006052830.2	rna-XM_006052829.1
rna-XM_006052834.2	rna-XM_006052833.2
rna-XM_006052907.2	rna-XM_025291022.1
rna-XM_025267540.1	rna-XM_006052997.2
rna-XM_006052997.2	rna-XM_025267548.1
rna-XM_006053025.2	rna-XM_025267572.1
rna-XM_006053061.2	rna-XM_006053060.2
rna-XM_006053060.2	rna-XM_025265747.1
rna-XM_006053063.2	rna-XM_025267018.1
rna-XM_006053088.2	rna-XM_006053093.1
rna-XM_006053098.2	rna-XM_006053089.1
rna-XM_006053089.1	rna-XM_006053099.1
rna-XM_006053090.1	rna-XM_006053091.1
rna-XM_006053091.1	rna-XM_006053100.1
rna-XM_006053102.1	rna-XM_006053092.2
rna-XM_006053092.2	rna-XM_025265950.1
rna-XM_006053093.1	rna-XM_006053094.1
rna-XM_006053095.1	rna-XM_006053096.2
rna-XM_006053096.2	rna-XM_006053097.1
rna-XM_006053097.1	rna-XM_006053098.2
rna-XM_006053100.1	rna-XM_006053101.1
rna-XM_025265950.1	rna-XM_006053103.2
rna-XM_025292251.1	rna-XM_006053108.2
rna-XM_025274044.1	rna-XM_006053170.2
rna-XM_025271997.1	rna-XM_006053244.2
rna-XM_006053288.2	rna-XM_025272568.1
rna-XM_025271915.1	rna-XM_006053307.2
rna-XM_006053365.2	rna-XM_006053362.2
rna-XM_006053386.2	rna-XM_006053385.2
rna-XM_025283057.1	rna-XM_006053545.2
rna-XM_025265733.1	rna-XM_006053573.2
rna-XM_006053575.2	rna-XM_006053574.2
rna-XM_006053574.2	rna-XM_006053586.2
rna-XM_006053576.1	rna-XM_006053589.2
rna-XM_006053580.2	rna-XM_006053578.2
rna-XM_006053578.2	rna-XM_025266514.1
rna-XM_025266516.1	rna-XM_006053580.2
rna-XM_006053588.2	rna-XM_006053587.1
rna-XM_006053587.1	rna-XM_025265944.1
rna-XM_006053589.2	rna-XM_006053588.2
rna-XM_006053608.2	rna-XM_006053609.2
rna-XM_006053609.2	rna-XM_025274927.1
rna-XM_006053671.2	rna-XM_006053670.2
rna-XM_025268679.1	rna-XM_006053682.2
rna-XM_006053947.2	rna-XM_025281264.1
rna-XM_025281266.1	rna-XM_006053947.2
rna-XM_006053948.2	rna-XM_025276571.1
rna-XM_025296538.1	rna-XM_006053959.2
rna-XM_006053966.2	rna-XM_025296365.1
rna-XM_006053998.2	rna-XM_025273345.1
rna-XM_025273371.1	rna-XM_006053998.2
rna-XM_006053999.2	rna-XM_025273371.1
rna-XM_006080220.2	rna-XM_006054002.2
rna-XM_006054002.2	rna-XM_025273348.1
rna-XM_006054061.2	rna-XM_025260762.1
rna-XM_006054091.2	rna-XM_006054090.2
rna-XM_006054323.1	rna-XM_006054324.1
rna-XM_006054325.1	rna-XM_025283692.1
rna-XM_006054333.2	rna-XM_006054338.2
rna-XM_006054355.2	rna-XM_025278820.1
rna-XM_006054369.2	rna-XM_006054372.2
rna-XM_006054372.2	rna-XM_006054376.2
rna-XM_006054376.2	rna-XM_025278825.1
rna-XM_006054437.2	rna-XM_006061867.1
rna-XM_006054506.2	rna-XM_006054505.2
rna-XM_006054534.2	rna-XM_025284081.1
rna-XM_006054569.2	rna-XM_025281435.1
rna-XM_006054684.2	rna-XM_006054682.2
rna-XM_006054811.2	rna-XM_006054810.2
rna-XM_025261118.1	rna-XM_006054811.2
rna-XM_025275022.1	rna-XM_006054927.2
rna-XM_006054927.2	rna-XM_025275023.1
rna-XM_006055160.2	rna-XM_006055161.2
rna-XM_025294592.1	rna-XM_006055339.2
rna-XM_006055386.2	rna-XM_006055384.2
rna-XM_025276171.1	rna-XM_006055419.2
rna-XM_006071472.2	rna-XM_006055520.2
rna-XM_025267418.1	rna-XM_006055564.2
rna-XM_006055579.2	rna-XM_006055581.2
rna-XM_006055674.2	rna-XM_006055675.2
rna-XM_006055683.2	rna-XM_006055685.1
rna-XM_025280093.1	rna-XM_006055713.2
rna-XM_025280114.1	rna-XM_006055733.2
rna-XM_006055752.2	rna-XM_025280120.1
rna-XM_025280125.1	rna-XM_006055752.2
rna-XM_006055787.2	rna-XM_006055786.2
rna-XM_006055786.2	rna-XM_025280145.1
rna-XM_025280145.1	rna-XM_006055789.2
rna-XM_006055854.2	rna-XM_025284803.1
rna-XM_006055996.2	rna-XM_025261134.1
rna-XM_006056028.2	rna-XM_006056080.2
rna-XM_006056037.1	rna-XM_025285202.1
rna-XM_025287195.1	rna-XM_006056037.1
rna-XM_006056039.2	rna-XM_006056038.2
rna-XM_006056043.1	rna-XM_006056042.1
rna-XM_006056044.1	rna-XM_006056043.1
rna-XM_006056045.2	rna-XM_006056044.1
rna-XM_006056100.2	rna-XM_006056045.2
rna-XM_006056101.2	rna-XM_006056046.2
rna-XM_006056054.2	rna-XM_025286317.1
rna-XM_025286308.1	rna-XM_006056061.2
rna-XM_006056069.2	rna-XM_025286307.1
rna-XM_025285203.1	rna-XM_006056086.1
rna-XM_006056087.1	rna-XM_025285203.1
rna-XM_006056091.2	rna-XM_006056090.2
rna-XM_025285201.1	rna-XM_006056091.2
rna-XM_006056093.1	rna-XM_025287193.1
rna-XM_006056096.1	rna-XM_006056095.1
rna-XM_006056097.2	rna-XM_006056096.1
rna-XM_006056105.2	rna-XM_025287184.1
rna-XM_006056106.2	rna-XM_006056114.2
rna-XM_006056118.2	rna-XM_006056108.1
rna-XM_006056110.2	rna-XM_006056109.2
rna-XM_006056111.2	rna-XM_006056121.2
rna-XM_025263465.1	rna-XM_006056118.2
rna-XM_025263372.1	rna-XM_006056130.2
rna-XM_006056172.2	rna-XM_006056173.2
rna-XM_006056183.2	rna-XM_025276609.1
rna-XM_006056225.2	rna-XM_006056226.2
rna-XM_025281088.1	rna-XM_006056225.2
rna-XM_006056256.2	rna-XM_025276882.1
rna-XM_006056268.2	rna-XM_025279366.1
rna-XM_006068079.2	rna-XM_006056631.2
rna-XM_006056643.1	rna-XM_006056644.1
rna-XM_006056644.1	rna-XM_006056645.2
rna-XM_006056645.2	rna-XM_006056646.1
rna-XM_006056646.1	rna-XM_006056647.1
rna-XM_006056647.1	rna-XM_025265831.1
rna-XM_025265834.1	rna-XM_006056650.1
rna-XM_025265835.1	rna-XM_006056651.1
rna-XM_025266295.1	rna-XM_006056653.2
rna-XM_025288391.1	rna-XM_006056656.2
rna-XM_025287460.1	rna-XM_006056685.2
rna-XM_006056688.2	rna-XM_025287460.1
rna-XM_006056752.2	rna-XM_006056751.2
rna-XM_006056758.2	rna-XM_006056757.2
rna-XM_006056776.2	rna-XM_006056775.2
rna-XM_006056775.2	rna-XM_006080898.2
rna-XM_006056805.2	rna-XM_006056806.2
rna-XM_025260953.1	rna-XM_006056829.2
rna-XM_006056948.2	rna-XM_025271740.1
rna-XM_006056981.2	rna-XM_006056985.2
rna-XM_006056997.2	rna-XM_025283506.1
rna-XM_006057088.2	rna-XM_006057087.2
rna-XM_006057142.2	rna-XM_006057139.2
rna-XM_006057240.2	rna-XM_006057242.2
rna-XM_025267029.1	rna-XM_006057347.2
rna-XM_025265696.1	rna-XM_006057408.2
rna-XM_025265695.1	rna-XM_006057409.1
rna-XM_025265694.1	rna-XM_006057410.2
rna-XM_006057410.2	rna-XM_025265695.1
rna-XM_025265884.1	rna-XM_006057411.2
rna-XM_006057411.2	rna-XM_025265885.1
rna-XM_006057419.2	rna-XM_006057418.2
rna-XM_025265885.1	rna-XM_006057419.2
rna-XM_006057420.1	rna-XM_025265692.1
rna-XM_006057429.2	rna-XM_025279619.1
rna-XM_025294151.1	rna-XM_006057437.1
rna-XM_006057446.1	rna-XM_006057438.1
rna-XM_006057447.1	rna-XM_006057440.1
rna-XM_006057443.2	rna-XM_006057441.2
rna-XM_006057442.2	rna-XM_025293565.1
rna-XM_025294150.1	rna-XM_006057446.1
rna-XM_025294201.1	rna-XM_006057447.1
rna-XM_006057450.2	rna-XM_006057449.1
rna-XM_006057451.1	rna-XM_006057450.2
rna-XM_006057454.2	rna-XM_006057453.2
rna-XM_006057455.2	rna-XM_006057454.2
rna-XM_006057477.2	rna-XM_006080900.1
rna-XM_006080900.1	rna-XM_006057479.2
rna-XM_006057497.2	rna-XM_025290071.1
rna-XM_025273210.1	rna-XM_006057573.2
rna-XM_006057709.1	rna-XM_006057633.2
rna-XM_006057634.2	rna-XM_025285211.1
rna-XM_006057636.2	rna-XM_006057713.2
rna-XM_006057646.2	rna-XM_006057649.2
rna-XM_025287207.1	rna-XM_006057652.2
rna-XM_006057708.2	rna-XM_025287203.1
rna-XM_025285211.1	rna-XM_006057710.2
rna-XM_006057713.2	rna-XM_006057715.2
rna-XM_006057732.2	rna-XM_025262446.1
rna-XM_006057746.2	rna-XM_025261614.1
rna-XM_025262463.1	rna-XM_006057746.2
rna-XM_006057797.2	rna-XM_025262448.1
rna-XM_006057799.2	rna-XM_006057798.1
rna-XM_006057800.1	rna-XM_006057799.2
rna-XM_006057813.2	rna-XM_006057812.2
rna-XM_006057812.2	rna-XM_025262464.1
rna-XM_006057839.2	rna-XM_006057851.2
rna-XM_006057845.1	rna-XM_006057844.2
rna-XM_006057853.2	rna-XM_006057852.1
rna-XM_006057899.2	rna-XM_025293798.1
rna-XM_025261210.1	rna-XM_006058067.2
rna-XM_006058126.2	rna-XM_006058128.2
rna-XM_006058190.2	rna-XM_025271166.1
rna-XM_006058213.2	rna-XM_025271276.1
rna-XM_006058306.2	rna-XM_006058305.2
rna-XM_006058312.2	rna-XM_006058308.2
rna-XM_006058316.2	rna-XM_006058312.2
rna-XM_025283947.1	rna-XM_006058377.2
rna-XM_006058434.2	rna-XM_025274096.1
rna-XM_025274374.1	rna-XM_006058434.2
rna-XM_006058438.2	rna-XM_006058439.2
rna-XM_006058452.2	rna-XM_006058451.2
rna-XM_006058451.2	rna-XM_006058456.2
rna-XM_006058455.2	rna-XM_006058452.2
rna-XM_006058465.2	rna-XM_025284230.1
rna-XM_006058468.2	rna-XM_006058467.2
rna-XM_006058469.2	rna-XM_006058468.2
rna-XM_006058470.2	rna-XM_006058469.2
rna-XM_006058472.2	rna-XM_006058470.2
rna-XM_006058471.2	rna-XM_006058472.2
rna-XM_025284228.1	rna-XM_006058471.2
rna-XM_006058475.2	rna-XM_006058474.2
rna-XM_006058485.2	rna-XM_025284211.1
rna-XM_025275753.1	rna-XM_006058565.2
rna-XM_025276607.1	rna-XM_006058642.2
rna-XM_006058742.2	rna-XM_025282674.1
rna-XM_006058752.2	rna-XM_025276618.1
rna-XM_006058981.2	rna-XM_006058980.2
rna-XM_025268731.1	rna-XM_006059040.2
rna-XM_025281456.1	rna-XM_006059089.2
rna-XM_006059089.2	rna-XM_025281457.1
rna-XM_025281458.1	rna-XM_006059090.2
rna-XM_006059146.2	rna-XM_006059143.2
rna-XM_006059198.2	rna-XM_006059197.2
rna-XM_006059199.2	rna-XM_006059198.2
rna-XM_006059201.2	rna-XM_006059199.2
rna-XM_006059202.2	rna-XM_006059201.2
rna-XM_006059203.2	rna-XM_006059202.2
rna-XM_006059299.2	rna-XM_025294222.1
rna-XM_025294222.1	rna-XM_006059301.2
rna-XM_006059307.2	rna-XM_006059316.2
rna-XM_006059316.2	rna-XM_006059310.2
rna-XM_006059310.2	rna-XM_006059317.2
rna-XM_006059312.2	rna-XM_006059313.2
rna-XM_006059313.2	rna-XM_006059318.2
rna-XM_006059586.2	rna-XM_025274121.1
rna-XM_025289912.1	rna-XM_006059620.2
rna-XM_006059620.2	rna-XM_025289914.1
rna-XM_006059630.2	rna-XM_025289907.1
rna-XM_006059633.2	rna-XM_006059632.2
rna-XM_006059634.2	rna-XM_006059633.2
rna-XM_006059686.2	rna-XM_025276558.1
rna-XM_006059715.2	rna-XM_025275074.1
rna-XM_025275359.1	rna-XM_006059727.2
rna-XM_006059732.2	rna-XM_025274760.1
rna-XM_025275092.1	rna-XM_006059733.2
rna-XM_006059771.2	rna-XM_006059772.2
rna-XM_025283202.1	rna-XM_006059771.2
rna-XM_006059772.2	rna-XM_025282487.1
rna-XM_025283210.1	rna-XM_006059779.2
rna-XM_006059786.2	rna-XM_025282411.1
rna-XM_025282411.1	rna-XM_006059793.2
rna-XM_025283220.1	rna-XM_006059803.2
rna-XM_006059833.2	rna-XM_006059837.2
rna-XM_006059874.2	rna-XM_025260647.1
rna-XM_006060101.2	rna-XM_025280737.1
rna-XM_025280737.1	rna-XM_006060107.2
rna-XM_025280722.1	rna-XM_006060124.2
rna-XM_006060133.2	rna-XM_006060131.2
rna-XM_006060131.2	rna-XM_025280721.1
rna-XM_006060177.2	rna-XM_006060176.2
rna-XM_025280678.1	rna-XM_006060177.2
rna-XM_006060204.2	rna-XM_006060203.2
rna-XM_006060274.2	rna-XM_006060275.2
rna-XM_006060275.2	rna-XM_025281330.1
rna-XM_006060290.2	rna-XM_025279720.1
rna-XM_006060295.2	rna-XM_006060302.2
rna-XM_006060318.2	rna-XM_025284647.1
rna-XM_006060325.2	rna-XM_006060323.2
rna-XM_025287393.1	rna-XM_006060340.2
rna-XM_006060344.2	rna-XM_006060355.2
rna-XM_006060346.2	rna-XM_006060347.2
rna-XM_006060347.2	rna-XM_006060348.1
rna-XM_006060348.1	rna-XM_006060349.1
rna-XM_006060349.1	rna-XM_006060350.1
rna-XM_006060350.1	rna-XM_025287393.1
rna-XM_006060353.2	rna-XM_006060354.2
rna-XM_025287350.1	rna-XM_006060353.2
rna-XM_006060486.2	rna-XM_006060483.2
rna-XM_006060585.2	rna-XM_006060583.2
rna-XM_006060583.2	rna-XM_006072804.2
rna-XM_006060641.2	rna-XM_025272655.1
rna-XM_006060658.2	rna-XM_025260774.1
rna-XM_006060664.2	rna-XM_025260776.1
rna-XM_006060749.2	rna-XM_006060748.2
rna-XM_006060748.2	rna-XM_025271676.1
rna-XM_006060768.1	rna-XM_006060769.2
rna-XM_006060901.2	rna-XM_006060903.2
rna-XM_006060903.2	rna-XM_006060907.2
rna-XM_006061034.2	rna-XM_006061013.2
rna-XM_006061014.2	rna-XM_006061035.2
rna-XM_006061016.2	rna-XM_025287555.1
rna-XM_006061035.2	rna-XM_006061034.2
rna-XM_025290877.1	rna-XM_006061078.2
rna-XM_006061113.2	rna-XM_025268379.1
rna-XM_025273967.1	rna-XM_006061170.2
rna-XM_006061289.2	rna-XM_006061288.2
rna-XM_006061288.2	rna-XM_025289144.1
rna-XM_025269020.1	rna-XM_006061376.2
rna-XM_006061438.2	rna-XM_006061435.2
rna-XM_006061568.1	rna-XM_006061569.2
rna-XM_006061569.2	rna-XM_006061570.2
rna-XM_006061581.2	rna-XM_025265725.1
rna-XM_006061584.2	rna-XM_006061585.2
rna-XM_006061586.2	rna-XM_006061587.2
rna-XM_006061588.2	rna-XM_006061597.2
rna-XM_006061600.1	rna-XM_006061589.2
rna-XM_006061589.2	rna-XM_025265940.1
rna-XM_006061590.2	rna-XM_006061591.2
rna-XM_025265940.1	rna-XM_006061590.2
rna-XM_006061591.2	rna-XM_006061592.2
rna-XM_006061592.2	rna-XM_025265730.1
rna-XM_006061593.2	rna-XM_006061594.2
rna-XM_025265942.1	rna-XM_006061595.2
rna-XM_025265729.1	rna-XM_006061598.2
rna-XM_006061601.2	rna-XM_006080916.2
rna-XM_006061602.2	rna-XM_006061603.2
rna-XM_006061603.2	rna-XM_025265942.1
rna-XM_006061615.2	rna-XM_006061610.2
rna-XM_025267048.1	rna-XM_006061615.2
rna-XM_006061654.2	rna-XM_006061639.2
rna-XM_006061657.2	rna-XM_006061659.2
rna-XM_006061659.2	rna-XM_025284036.1
rna-XM_025287318.1	rna-XM_006061669.2
rna-XM_006061745.2	rna-XM_006061687.2
rna-XM_006061691.2	rna-XM_025286432.1
rna-XM_006061708.2	rna-XM_006061715.2
rna-XM_006061718.2	rna-XM_006061719.2
rna-XM_025279727.1	rna-XM_006061783.2
rna-XM_006061867.1	rna-XM_025265957.1
rna-XM_006061977.2	rna-XM_006061978.2
rna-XM_006062031.2	rna-XM_006062008.2
rna-XM_006062008.2	rna-XM_025265892.1
rna-XM_006062009.2	rna-XM_006062027.2
rna-XM_025265891.1	rna-XM_006062013.2
rna-XM_006062030.1	rna-XM_025265893.1
rna-XM_006062032.2	rna-XM_025265700.1
rna-XM_006062102.2	rna-XM_006062047.2
rna-XM_006062047.2	rna-XM_025296536.1
rna-XM_006062074.2	rna-XM_025296028.1
rna-XM_006062101.2	rna-XM_006062105.2
rna-XM_025296536.1	rna-XM_006062103.2
rna-XM_006062105.2	rna-XM_006062106.2
rna-XM_025261966.1	rna-XM_006062183.2
rna-XM_006062233.2	rna-XM_006062230.2
rna-XM_006062378.2	rna-XM_006062381.2
rna-XM_006062399.2	rna-XM_025292286.1
rna-XM_025260533.1	rna-XM_006062402.2
rna-XM_006062404.2	rna-XM_006062409.2
rna-XM_006062408.2	rna-XM_025296528.1
rna-XM_006062409.2	rna-XM_025260533.1
rna-XM_006062413.2	rna-XM_025296525.1
rna-XM_006062415.1	rna-XM_006062414.2
rna-XM_006062671.2	rna-XM_006062673.2
rna-XM_006062685.2	rna-XM_006062690.2
rna-XM_006062796.2	rna-XM_006062797.2
rna-XM_006062813.2	rna-XM_006062827.2
rna-XM_006062892.2	rna-XM_006062889.2
rna-XM_006062893.2	rna-XM_006062892.2
rna-XM_006062953.2	rna-XM_006062954.2
rna-XM_025286273.1	rna-XM_006062964.2
rna-XM_006063064.2	rna-XM_006063063.2
rna-XM_025267020.1	rna-XM_006063064.2
rna-XM_006063101.2	rna-XM_025282058.1
rna-XM_006063118.2	rna-XM_006063119.2
rna-XM_006063119.2	rna-XM_006063120.2
rna-XM_025269392.1	rna-XM_006063124.2
rna-XM_006063129.2	rna-XM_006063130.2
rna-XM_006063144.2	rna-XM_006063142.2
rna-XM_006063216.2	rna-XM_025294081.1
rna-XM_006063334.2	rna-XM_025268410.1
rna-XM_006063341.2	rna-XM_006063344.2
rna-XM_006063344.2	rna-XM_006063342.2
rna-XM_006063369.2	rna-XM_006063366.2
rna-XM_006063372.2	rna-XM_006063369.2
rna-XM_006063506.2	rna-XM_025270580.1
rna-XM_025284302.1	rna-XM_006063725.2
rna-XM_006063734.2	rna-XM_006063733.2
rna-XM_006063785.2	rna-XM_006063784.2
rna-XM_006063788.2	rna-XM_006063785.2
rna-XM_006063799.2	rna-XM_025288737.1
rna-XM_006063973.2	rna-XM_006063952.2
rna-XM_006063974.2	rna-XM_006063973.2
rna-XM_025269715.1	rna-XM_006063983.2
rna-XM_025279591.1	rna-XM_006064090.2
rna-XM_025279638.1	rna-XM_006064134.2
rna-XM_006064264.2	rna-XM_025283946.1
rna-XM_025283944.1	rna-XM_006064267.2
rna-XM_025279147.1	rna-XM_006064387.2
rna-XM_006064387.2	rna-XM_025279148.1
rna-XM_006064391.2	rna-XM_006064392.2
rna-XM_006064392.2	rna-XM_025263649.1
rna-XM_006064450.2	rna-XM_006064447.2
rna-XM_006064452.2	rna-XM_006064450.2
rna-XM_006064500.2	rna-XM_006064499.2
rna-XM_006064499.2	rna-XM_025286555.1
rna-XM_006064502.2	rna-XM_006064501.2
rna-XM_025286553.1	rna-XM_006064502.2
rna-XM_006064655.2	rna-XM_025273695.1
rna-XM_006064701.2	rna-XM_006064706.2
rna-XM_006064706.2	rna-XM_025266465.1
rna-XM_006064735.2	rna-XM_006064741.2
rna-XM_025266469.1	rna-XM_006064735.2
rna-XM_006064773.2	rna-XM_006064771.2
rna-XM_006064776.2	rna-XM_025284832.1
rna-XM_006064892.2	rna-XM_006064893.2
rna-XM_006069120.2	rna-XM_006064952.1
rna-XM_006064974.2	rna-XM_006064978.2
rna-XM_006064978.2	rna-XM_006064976.2
rna-XM_006064976.2	rna-XM_025288136.1
rna-XM_006065049.2	rna-XM_025271550.1
rna-XM_006065051.2	rna-XM_025270159.1
rna-XM_006065068.1	rna-XM_006065054.2
rna-XM_006065055.1	rna-XM_006065069.1
rna-XM_025270278.1	rna-XM_006065057.2
rna-XM_006065069.1	rna-XM_006065068.1
rna-XM_025275646.1	rna-XM_006065127.2
rna-XM_006065186.2	rna-XM_025271949.1
rna-XM_025266901.1	rna-XM_006065260.2
rna-XM_025269954.1	rna-XM_006065291.2
rna-XM_025261719.1	rna-XM_006065418.2
rna-XM_006065547.2	rna-XM_006065551.2
rna-XM_006065757.2	rna-XM_006065752.2
rna-XM_006065860.2	rna-XM_025283125.1
rna-XM_006065870.2	rna-XM_025268295.1
rna-XM_025270106.1	rna-XM_006065870.2
rna-XM_006065927.2	rna-XM_006065920.2
rna-XM_025291988.1	rna-XM_006065927.2
rna-XM_006065952.2	rna-XM_006065950.2
rna-XM_025295598.1	rna-XM_006065963.2
rna-XM_006065969.2	rna-XM_006065967.2
rna-XM_006066034.2	rna-XM_025264388.1
rna-XM_025291265.1	rna-XM_006066064.2
rna-XM_006066068.2	rna-XM_025291266.1
rna-XM_025291264.1	rna-XM_006066074.2
rna-XM_006066087.2	rna-XM_006066091.2
rna-XM_006066094.2	rna-XM_006066100.2
rna-XM_006066211.2	rna-XM_025295861.1
rna-XM_025295861.1	rna-XM_006066213.2
rna-XM_025282628.1	rna-XM_006066328.2
rna-XM_006066420.1	rna-XM_025276636.1
rna-XM_006066441.1	rna-XM_006066442.1
rna-XM_006066482.2	rna-XM_006066481.2
rna-XM_006066569.2	rna-XM_025278856.1
rna-XM_006066573.2	rna-XM_006066574.2
rna-XM_025278859.1	rna-XM_006066573.2
rna-XM_006066698.2	rna-XM_006066697.2
rna-XM_006066786.2	rna-XM_025287378.1
rna-XM_006066857.2	rna-XM_025266914.1
rna-XM_006066867.2	rna-XM_006066866.2
rna-XM_025276391.1	rna-XM_006067003.2
rna-XM_006067003.2	rna-XM_025276730.1
rna-XM_006067056.2	rna-XM_025281433.1
rna-XM_006067161.2	rna-XM_025293268.1
rna-XM_006067235.2	rna-XM_025290260.1
rna-XM_006067245.2	rna-XM_025268341.1
rna-XM_006067251.2	rna-XM_025269768.1
rna-XM_006067257.2	rna-XM_025270400.1
rna-XM_006067283.2	rna-XM_025269770.1
rna-XM_006067290.2	rna-XM_025268337.1
rna-XM_006067370.2	rna-XM_006067371.2
rna-XM_006067371.2	rna-XM_006067376.2
rna-XM_006067376.2	rna-XM_025276455.1
rna-XM_006067412.2	rna-XM_006067584.1
rna-XM_006067429.2	rna-XM_025268347.1
rna-XM_006067587.1	rna-XM_006067434.1
rna-XM_025269396.1	rna-XM_006067450.2
rna-XM_006067471.2	rna-XM_006067470.2
rna-XM_006067584.1	rna-XM_006067583.1
rna-XM_025283358.1	rna-XM_006067626.2
rna-XM_006067749.2	rna-XM_006067748.2
rna-XM_006067874.2	rna-XM_025279157.1
rna-XM_006068048.2	rna-XM_006068047.2
rna-XM_006068061.2	rna-XM_006068059.2
rna-XM_006080951.2	rna-XM_006068061.2
rna-XM_006068063.2	rna-XM_006068064.2
rna-XM_006068069.2	rna-XM_006068080.2
rna-XM_025265827.1	rna-XM_006068073.2
rna-XM_006068073.2	rna-XM_025265828.1
rna-XM_006068074.2	rna-XM_006068075.2
rna-XM_006068086.2	rna-XM_006068074.2
rna-XM_006068075.2	rna-XM_006068076.2
rna-XM_006068076.2	rna-XM_025265829.1
rna-XM_006068082.2	rna-XM_006068084.2
rna-XM_025266286.1	rna-XM_006068082.2
rna-XM_006068084.2	rna-XM_006068085.2
rna-XM_006068108.2	rna-XM_025278841.1
rna-XM_006068304.2	rna-XM_025289354.1
rna-XM_006068308.2	rna-XM_006068330.2
rna-XM_025287375.1	rna-XM_006068308.2
rna-XM_006068330.2	rna-XM_025288945.1
rna-XM_006068400.2	rna-XM_006068405.1
rna-XM_006068406.1	rna-XM_006068400.2
rna-XM_006068404.2	rna-XM_006068408.1
rna-XM_006068408.1	rna-XM_025265962.1
rna-XM_006068415.2	rna-XM_025288426.1
rna-XM_006068513.2	rna-XM_025269552.1
rna-XM_025269594.1	rna-XM_006068525.2
rna-XM_006068635.2	rna-XM_006068634.2
rna-XM_006068636.2	rna-XM_006068635.2
rna-XM_006068637.2	rna-XM_006068636.2
rna-XM_025280162.1	rna-XM_006068637.2
rna-XM_006068646.2	rna-XM_025268345.1
rna-XM_006068682.2	rna-XM_025268271.1
rna-XM_025268270.1	rna-XM_006068731.2
rna-XM_025269896.1	rna-XM_006068737.2
rna-XM_006068817.2	rna-XM_006068839.2
rna-XM_025269948.1	rna-XM_006068817.2
rna-XM_025269078.1	rna-XM_006068832.2
rna-XM_006068839.2	rna-XM_025269947.1
rna-XM_006068974.2	rna-XM_006068978.2
rna-XM_006068979.2	rna-XM_006068974.2
rna-XM_006068977.2	rna-XM_025294120.1
rna-XM_025294195.1	rna-XM_006068977.2
rna-XM_006068980.2	rna-XM_006068979.2
rna-XM_025294118.1	rna-XM_006068980.2
rna-XM_006068983.2	rna-XM_006068982.2
rna-XM_006069066.2	rna-XM_025286097.1
rna-XM_006069072.2	rna-XM_006069077.2
rna-XM_006069076.2	rna-XM_006069075.2
rna-XM_006069075.2	rna-XM_025282158.1
rna-XM_006069079.2	rna-XM_025279304.1
rna-XM_006069117.2	rna-XM_006069120.2
rna-XM_006069194.2	rna-XM_006069193.2
rna-XM_006069415.2	rna-XM_006069413.2
rna-XM_006069425.1	rna-XM_006069426.1
rna-XM_025282511.1	rna-XM_006069425.1
rna-XM_006069426.1	rna-XM_006069440.2
rna-XM_025282439.1	rna-XM_006069428.2
rna-XM_006069438.2	rna-XM_025282511.1
rna-XM_025281880.1	rna-XM_006069536.2
rna-XM_006069536.2	rna-XM_025281881.1
rna-XM_006069544.2	rna-XM_006069543.2
rna-XM_025292180.1	rna-XM_006069625.2
rna-XM_025295415.1	rna-XM_006069642.2
rna-XM_006069684.2	rna-XM_006069683.2
rna-XM_006069786.2	rna-XM_025283185.1
rna-XM_025267357.1	rna-XM_006069817.2
rna-XM_025290927.1	rna-XM_006069966.2
rna-XM_006069983.2	rna-XM_006069984.2
rna-XM_006069984.2	rna-XM_006069985.1
rna-XM_006069985.1	rna-XM_025270115.1
rna-XM_025270115.1	rna-XM_006069987.2
rna-XM_006070013.2	rna-XM_006069995.2
rna-XM_006069997.2	rna-XM_006069996.2
rna-XM_006069996.2	rna-XM_006070015.2
rna-XM_006069998.2	rna-XM_006069997.2
rna-XM_006070016.1	rna-XM_006069998.2
rna-XM_006070006.2	rna-XM_006070005.2
rna-XM_006070011.2	rna-XM_006070010.1
rna-XM_006070012.2	rna-XM_006070011.2
rna-XM_006070014.2	rna-XM_006070013.2
rna-XM_025271064.1	rna-XM_006070052.2
rna-XM_006070173.2	rna-XM_006070175.2
rna-XM_006070233.2	rna-XM_006070231.2
rna-XM_006070231.2	rna-XM_025289850.1
rna-XM_006070238.2	rna-XM_006070233.2
rna-XM_006070258.2	rna-XM_006070256.2
rna-XM_025275175.1	rna-XM_006070336.2
rna-XM_006070380.2	rna-XM_006070383.2
rna-XM_025274750.1	rna-XM_006070380.2
rna-XM_006070397.2	rna-XM_025274771.1
rna-XM_025275120.1	rna-XM_006070416.2
rna-XM_006070428.2	rna-XM_006070433.2
rna-XM_006070662.2	rna-XM_025263190.1
rna-XM_025281651.1	rna-XM_006070771.2
rna-XM_006070974.2	rna-XM_025274324.1
rna-XM_006071001.2	rna-XM_006071000.2
rna-XM_025274203.1	rna-XM_006071001.2
rna-XM_006071044.2	rna-XM_006071045.2
rna-XM_006071050.2	rna-XM_006071051.2
rna-XM_006071051.2	rna-XM_025264424.1
rna-XM_006071052.1	rna-XM_025291409.1
rna-XM_006071053.2	rna-XM_006071054.2
rna-XM_025291409.1	rna-XM_006071053.2
rna-XM_025266275.1	rna-XM_006071106.2
rna-XM_006071106.2	rna-XM_025266328.1
rna-XM_025289969.1	rna-XM_006071128.1
rna-XM_006071128.1	rna-XM_025289970.1
rna-XM_006071132.2	rna-XM_025289971.1
rna-XM_006071136.2	rna-XM_025289973.1
rna-XM_006071175.2	rna-XM_025274736.1
rna-XM_006071537.2	rna-XM_006071538.2
rna-XM_006071538.2	rna-XM_006071539.2
rna-XM_025272172.1	rna-XM_006071551.2
rna-XM_006071558.2	rna-XM_025271933.1
rna-XM_025272192.1	rna-XM_006071574.2
rna-XM_006071574.2	rna-XM_025272333.1
rna-XM_006071608.2	rna-XM_025275908.1
rna-XM_006071678.2	rna-XM_006071679.2
rna-XM_006071679.2	rna-XM_025274054.1
rna-XM_025274054.1	rna-XM_006071681.2
rna-XM_006071724.2	rna-XM_006071725.2
rna-XM_025273520.1	rna-XM_006071851.2
rna-XM_006071855.2	rna-XM_006071854.1
rna-XM_006071854.1	rna-XM_025290751.1
rna-XM_025290749.1	rna-XM_006071856.2
rna-XM_006071858.2	rna-XM_006071857.2
rna-XM_006071857.2	rna-XM_025290749.1
rna-XM_025291741.1	rna-XM_006071858.2
rna-XM_006071860.2	rna-XM_006071920.2
rna-XM_025290745.1	rna-XM_006071860.2
rna-XM_006071861.2	rna-XM_025290744.1
rna-XM_006071864.2	rna-XM_025291738.1
rna-XM_006071867.2	rna-XM_006071866.2
rna-XM_025290767.1	rna-XM_006071880.2
rna-XM_006071920.2	rna-XM_025290747.1
rna-XM_006072101.2	rna-XM_006072121.2
rna-XM_006072147.2	rna-XM_006072140.2
rna-XM_006072220.2	rna-XM_006072221.2
rna-XM_025292072.1	rna-XM_006072220.2
rna-XM_006072221.2	rna-XM_025292077.1
rna-XM_006072341.2	rna-XM_025276170.1
rna-XM_006072402.2	rna-XM_006072403.2
rna-XM_006072668.2	rna-XM_025287472.1
rna-XM_006072724.2	rna-XM_025286789.1
rna-XM_006072764.2	rna-XM_006072766.2
rna-XM_025285655.1	rna-XM_006072790.2
rna-XM_006072804.2	rna-XM_006072805.2
rna-XM_006072809.2	rna-XM_006072808.2
rna-XM_006072808.2	rna-XM_025265880.1
rna-XM_006072810.2	rna-XM_006072809.2
rna-XM_006072812.2	rna-XM_006072811.1
rna-XM_025265879.1	rna-XM_006072812.2
rna-XM_006072858.2	rna-XM_025262388.1
rna-XM_006072859.2	rna-XM_025266285.1
rna-XM_006072861.2	rna-XM_025266243.1
rna-XM_006072884.2	rna-XM_025267015.1
rna-XM_025289816.1	rna-XM_006072888.2
rna-XM_006073100.2	rna-XM_025285978.1
rna-XM_006073133.2	rna-XM_025261292.1
rna-XM_006073244.2	rna-XM_006073243.2
rna-XM_006073249.2	rna-XM_025262795.1
rna-XM_006073312.2	rna-XM_006073309.2
rna-XM_006073417.2	rna-XM_006073419.2
rna-XM_006073468.2	rna-XM_006073469.2
rna-XM_025296529.1	rna-XM_006073468.2
rna-XM_006073470.2	rna-XM_006073490.2
rna-XM_006073497.2	rna-XM_006073472.2
rna-XM_006073472.2	rna-XM_006073498.2
rna-XM_006073491.2	rna-XM_006073493.2
rna-XM_006073494.2	rna-XM_006073495.2
rna-XM_006073496.2	rna-XM_006073497.2
rna-XM_025294169.1	rna-XM_006073530.2
rna-XM_006073532.1	rna-XM_006073533.2
rna-XM_006073533.2	rna-XM_025293699.1
rna-XM_006073534.1	rna-XM_006073535.1
rna-XM_006073535.1	rna-XM_025294171.1
rna-XM_006073592.2	rna-XM_006073593.2
rna-XM_006073615.2	rna-XM_006073592.2
rna-XM_006073612.2	rna-XM_006073613.2
rna-XM_006073613.2	rna-XM_006073614.2
rna-XM_006073614.2	rna-XM_006073615.2
rna-XM_006073633.2	rna-XM_006073634.2
rna-XM_006073710.2	rna-XM_006073683.2
rna-XM_006073706.2	rna-XM_006073705.2
rna-XM_025290076.1	rna-XM_006073734.2
rna-XM_006073914.2	rna-XM_025274862.1
rna-XM_025275492.1	rna-XM_006073914.2
rna-XM_006073919.2	rna-XM_025274616.1
rna-XM_006073932.2	rna-XM_006073936.2
rna-XM_006073952.2	rna-XM_025270674.1
rna-XM_006074018.2	rna-XM_025284074.1
rna-XM_006074093.2	rna-XM_006074087.2
rna-XM_025266419.1	rna-XM_006074091.2
rna-XM_006074091.2	rna-XM_025266421.1
rna-XM_025265888.1	rna-XM_006074093.2
rna-XM_006074163.2	rna-XM_006074165.2
rna-XM_006074165.2	rna-XM_006074166.2
rna-XM_025277107.1	rna-XM_006074190.2
rna-XM_006074396.2	rna-XM_025291483.1
rna-XM_006074410.2	rna-XM_006074411.2
rna-XM_025289795.1	rna-XM_006074454.2
rna-XM_025285641.1	rna-XM_006074462.2
rna-XM_006074464.2	rna-XM_006074466.2
rna-XM_025287151.1	rna-XM_006074464.2
rna-XM_006074466.2	rna-XM_025287152.1
rna-XM_006074520.2	rna-XM_006074519.2
rna-XM_006074559.2	rna-XM_025293955.1
rna-XM_006074564.2	rna-XM_006074565.2
rna-XM_006074565.2	rna-XM_006074566.2
rna-XM_006074566.2	rna-XM_006074567.2
rna-XM_006074567.2	rna-XM_006074568.2
rna-XM_006074727.2	rna-XM_025270549.1
rna-XM_025270549.1	rna-XM_006074729.2
rna-XM_006074785.2	rna-XM_006074786.2
rna-XM_025276762.1	rna-XM_006074785.2
rna-XM_006074786.2	rna-XM_025276829.1
rna-XM_025288332.1	rna-XM_006074864.2
rna-XM_006074882.2	rna-XM_006074885.2
rna-XM_025282456.1	rna-XM_006074979.2
rna-XM_006074979.2	rna-XM_025283766.1
rna-XM_025283735.1	rna-XM_006075047.2
rna-XM_006075135.2	rna-XM_006075136.2
rna-XM_006075187.1	rna-XM_006075173.2
rna-XM_025287180.1	rna-XM_006075187.1
rna-XM_006075235.2	rna-XM_006080975.2
rna-XM_006075286.2	rna-XM_025273500.1
rna-XM_006075326.2	rna-XM_006075322.2
rna-XM_006075411.2	rna-XM_006075412.2
rna-XM_006075412.2	rna-XM_006075418.2
rna-XM_006075418.2	rna-XM_006075421.2
rna-XM_006075421.2	rna-XM_006075422.2
rna-XM_006075579.2	rna-XM_006075578.2
rna-XM_006075582.2	rna-XM_006075581.2
rna-XM_006075625.2	rna-XM_006075620.1
rna-XM_006075621.2	rna-XM_006075625.2
rna-XM_025281930.1	rna-XM_006075642.2
rna-XM_006075667.2	rna-XM_006075668.2
rna-XM_006075717.2	rna-XM_025276949.1
rna-XM_006075792.2	rna-XM_006075791.2
rna-XM_006075793.2	rna-XM_006075792.2
rna-XM_025282431.1	rna-XM_006075867.1
rna-XM_006075867.1	rna-XM_025282433.1
rna-XM_006075904.2	rna-XM_006075905.2
rna-XM_006075946.2	rna-XM_006075907.2
rna-XM_006075907.2	rna-XM_006075947.2
rna-XM_006075947.2	rna-XM_025294127.1
rna-XM_006075948.2	rna-XM_006075949.2
rna-XM_025294127.1	rna-XM_006075948.2
rna-XM_025294130.1	rna-XM_006075950.1
rna-XM_006076115.2	rna-XM_006076116.2
rna-XM_025263748.1	rna-XM_006076127.2
rna-XM_006076151.2	rna-XM_006076157.2
rna-XM_006076249.1	rna-XM_006076241.1
rna-XM_006076244.1	rna-XM_006076243.2
rna-XM_006076243.2	rna-XM_006076249.1
rna-XM_006076250.1	rna-XM_006076244.1
rna-XM_006076311.2	rna-XM_006076307.2
rna-XM_025286466.1	rna-XM_006076340.2
rna-XM_025282424.1	rna-XM_006076427.2
rna-XM_006076428.2	rna-XM_025282426.1
rna-XM_006076431.2	rna-XM_006076446.2
rna-XM_006076433.2	rna-XM_006076437.2
rna-XM_006076445.2	rna-XM_025282422.1
rna-XM_006076516.2	rna-XM_006076520.2
rna-XM_006076622.2	rna-XM_006076623.2
rna-XM_025285884.1	rna-XM_006076739.2
rna-XM_006076748.2	rna-XM_025285884.1
rna-XM_006076900.1	rna-XM_006076897.1
rna-XM_006076897.1	rna-XM_006076901.1
rna-XM_025283692.1	rna-XM_006076898.2
rna-XM_006076899.2	rna-XM_006076900.1
rna-XM_006076943.2	rna-XM_025279556.1
rna-XM_006076996.2	rna-XM_025294526.1
rna-XM_006077058.2	rna-XM_025275765.1
rna-XM_006077179.2	rna-XM_025287382.1
rna-XM_025289363.1	rna-XM_006077179.2
rna-XM_006077412.2	rna-XM_025264984.1
rna-XM_025264985.1	rna-XM_006077413.2
rna-XM_006077413.2	rna-XM_025264987.1
rna-XM_006077514.2	rna-XM_025272667.1
rna-XM_006077598.2	rna-XM_025289091.1
rna-XM_006077723.2	rna-XM_006077722.2
rna-XM_006077722.2	rna-XM_025293353.1
rna-XM_025293334.1	rna-XM_006077723.2
rna-XM_006077775.2	rna-XM_006077774.2
rna-XM_025295578.1	rna-XM_006077784.2
rna-XM_006077882.2	rna-XM_006077883.2
rna-XM_025277139.1	rna-XM_006078058.2
rna-XM_025264497.1	rna-XM_006078065.2
rna-XM_006078216.2	rna-XM_025267961.1
rna-XM_025267947.1	rna-XM_006078228.2
rna-XM_025264085.1	rna-XM_006078304.2
rna-XM_025264622.1	rna-XM_006078307.2
rna-XM_006078307.2	rna-XM_025264623.1
rna-XM_006078309.2	rna-XM_006078308.2
rna-XM_006078308.2	rna-XM_025264095.1
rna-XM_025264095.1	rna-XM_006078313.2
rna-XM_006078316.2	rna-XM_006078315.2
rna-XM_006078372.1	rna-XM_006078373.1
rna-XM_006078373.1	rna-XM_006078402.2
rna-XM_025270327.1	rna-XM_006078374.2
rna-XM_025270343.1	rna-XM_006078385.2
rna-XM_006078391.2	rna-XM_025270371.1
rna-XM_006078402.2	rna-XM_006078403.1
rna-XM_025282444.1	rna-XM_006078479.1
rna-XM_006078484.2	rna-XM_006078485.2
rna-XM_025278102.1	rna-XM_006078617.2
rna-XM_025265906.1	rna-XM_006078647.2
rna-XM_025275039.1	rna-XM_006078714.2
rna-XM_025291610.1	rna-XM_006078765.2
rna-XM_006079229.2	rna-XM_025266859.1
rna-XM_025264729.1	rna-XM_006079394.2
rna-XM_006079407.2	rna-XM_025282188.1
rna-XM_006079588.2	rna-XM_025273378.1
rna-XM_006079652.2	rna-XM_025287562.1
rna-XM_006079707.2	rna-XM_006079709.2
rna-XM_006079716.2	rna-XM_006079717.2
rna-XM_006079717.2	rna-XM_025280845.1
rna-XM_025280845.1	rna-XM_006079718.2
rna-XM_006079718.2	rna-XM_025280846.1
rna-XM_006079728.2	rna-XM_006079727.2
rna-XM_006079758.2	rna-XM_025280888.1
rna-XM_006079792.2	rna-XM_006079793.2
rna-XM_006079793.2	rna-XM_006079794.2
rna-XM_006079794.2	rna-XM_006079795.2
rna-XM_006079795.2	rna-XM_025279268.1
rna-XM_025282454.1	rna-XM_006079796.2
rna-XM_006079799.2	rna-XM_025279117.1
rna-XM_025279269.1	rna-XM_006079801.2
rna-XM_006079834.2	rna-XM_006079835.2
rna-XM_025289986.1	rna-XM_006079834.2
rna-XM_006079837.2	rna-XM_006079839.2
rna-XM_006079871.2	rna-XM_006079872.2
rna-XM_006079872.2	rna-XM_025268251.1
rna-XM_006079991.2	rna-XM_025270042.1
rna-XM_025270055.1	rna-XM_006079991.2
rna-XM_006080002.2	rna-XM_006080001.2
rna-XM_025270065.1	rna-XM_006080004.2
rna-XM_006080014.2	rna-XM_006080007.2
rna-XM_006080013.2	rna-XM_006080014.2
rna-XM_006080015.1	rna-XM_006080013.2
rna-XM_006080023.2	rna-XM_025270078.1
rna-XM_006080070.2	rna-XM_025270019.1
rna-XM_025289975.1	rna-XM_006080172.2
rna-XM_025262680.1	rna-XM_006080323.2
rna-XM_025273926.1	rna-XM_006080397.2
rna-XM_006080409.2	rna-XM_006080410.2
rna-XM_006080482.2	rna-XM_006080481.2
rna-XM_006080483.2	rna-XM_006080482.2
rna-XM_025288346.1	rna-XM_006080483.2
rna-XM_006080601.2	rna-XM_025278949.1
rna-XM_006080627.1	rna-XM_025265851.1
rna-XM_025266322.1	rna-XM_006080627.1
rna-XM_006080633.2	rna-XM_006080632.1
rna-XM_006080632.1	rna-XM_025265847.1
rna-XM_025266316.1	rna-XM_006080633.2
rna-XM_025286076.1	rna-XM_006080636.2
rna-XM_025266308.1	rna-XM_006080640.1
rna-XM_006080640.1	rna-XM_025266310.1
rna-XM_006080644.2	rna-XM_006080646.2
rna-XM_006080712.2	rna-XM_006080711.2
rna-XM_025266300.1	rna-XM_006080712.2
rna-XM_006080723.2	rna-XM_025266030.1
rna-XM_025266323.1	rna-XM_006080771.2
rna-XM_025265844.1	rna-XM_006080777.1
rna-XM_025266310.1	rna-XM_006080778.1
rna-XM_006080787.1	rna-XM_025266301.1
rna-XM_006080853.2	rna-XM_025267722.1
rna-XM_025277338.1	rna-XM_006080857.2
rna-XM_025273319.1	rna-XM_006080868.2
rna-XM_006080898.2	rna-XM_025268344.1
rna-XM_006080916.2	rna-XM_006080917.2
rna-XM_025292557.1	rna-XM_006080926.2
rna-XM_025270105.1	rna-XM_006080939.2
rna-XM_006081000.2	rna-XM_025294422.1
rna-XM_025296530.1	rna-XM_025260536.1
rna-XM_025260538.1	rna-XM_025296533.1
rna-XM_025260564.1	rna-XM_025260567.1
rna-XM_025260567.1	rna-XM_025260565.1
rna-XM_025260632.1	rna-XM_025260590.1
rna-XM_025260590.1	rna-XM_025260660.1
rna-XM_025260660.1	rna-XM_025260790.1
rna-XM_025262248.1	rna-XM_025260701.1
rna-XM_025260762.1	rna-XM_025260767.1
rna-XM_025260767.1	rna-XM_025260771.1
rna-XM_025261115.1	rna-XM_025261118.1
rna-XM_025261476.1	rna-XM_025261485.1
rna-XM_025262403.1	rna-XM_025263331.1
rna-XM_025266914.1	rna-XM_025262403.1
rna-XM_025262465.1	rna-XM_025262444.1
rna-XM_025262444.1	rna-XM_025262467.1
rna-XM_025262468.1	rna-XM_025262445.1
rna-XM_025262445.1	rna-XM_025262469.1
rna-XM_025262448.1	rna-XM_025262449.1
rna-XM_025262458.1	rna-XM_025262462.1
rna-XM_025263429.1	rna-XM_025262458.1
rna-XM_025262462.1	rna-XM_025262466.1
rna-XM_025262464.1	rna-XM_025262465.1
rna-XM_025262466.1	rna-XM_025262471.1
rna-XM_025262469.1	rna-XM_025262470.1
rna-XM_025262470.1	rna-XM_025262472.1
rna-XM_025263481.1	rna-XM_025262485.1
rna-XM_025262486.1	rna-XM_025262487.1
rna-XM_025262487.1	rna-XM_025262488.1
rna-XM_025262488.1	rna-XM_025263532.1
rna-XM_025262511.1	rna-XM_025263586.1
rna-XM_025262633.1	rna-XM_025262631.1
rna-XM_025262675.1	rna-XM_025262680.1
rna-XM_025263158.1	rna-XM_025262751.1
rna-XM_025264337.1	rna-XM_025263076.1
rna-XM_025263079.1	rna-XM_025263080.1
rna-XM_025263115.1	rna-XM_025263101.1
rna-XM_025263254.1	rna-XM_025263117.1
rna-XM_025263249.1	rna-XM_025263250.1
rna-XM_025296007.1	rna-XM_025263255.1
rna-XM_025295686.1	rna-XM_025263261.1
rna-XM_025295702.1	rna-XM_025263306.1
rna-XM_025263306.1	rna-XM_025296000.1
rna-XM_025263370.1	rna-XM_025263371.1
rna-XM_025263375.1	rna-XM_025263376.1
rna-XM_025264728.1	rna-XM_025263375.1
rna-XM_025264730.1	rna-XM_025263378.1
rna-XM_025263402.1	rna-XM_025263401.1
rna-XM_025263403.1	rna-XM_025263404.1
rna-XM_025263404.1	rna-XM_025263405.1
rna-XM_025263406.1	rna-XM_025263407.1
rna-XM_025263586.1	rna-XM_025263604.1
rna-XM_025263695.1	rna-XM_025263701.1
rna-XM_025268136.1	rna-XM_025263695.1
rna-XM_025263720.1	rna-XM_025268263.1
rna-XM_025268263.1	rna-XM_025263727.1
rna-XM_025263792.1	rna-XM_025263793.1
rna-XM_025264713.1	rna-XM_025263960.1
rna-XM_025264088.1	rna-XM_025264091.1
rna-XM_025264091.1	rna-XM_025264622.1
rna-XM_025264097.1	rna-XM_025264103.1
rna-XM_025264196.1	rna-XM_025264202.1
rna-XM_025264441.1	rna-XM_025278468.1
rna-XM_025264454.1	rna-XM_025264463.1
rna-XM_025264457.1	rna-XM_025264460.1
rna-XM_025264630.1	rna-XM_025264533.1
rna-XM_025278860.1	rna-XM_025264584.1
rna-XM_025264590.1	rna-XM_025264704.1
rna-XM_025264635.1	rna-XM_025264598.1
rna-XM_025264734.1	rna-XM_025264735.1
rna-XM_025264735.1	rna-XM_025264736.1
rna-XM_025264901.1	rna-XM_025264920.1
rna-XM_025264921.1	rna-XM_025264933.1
rna-XM_025264932.1	rna-XM_025264976.1
rna-XM_025264984.1	rna-XM_025264985.1
rna-XM_025265125.1	rna-XM_025265197.1
rna-XM_025265443.1	rna-XM_025265444.1
rna-XM_025265453.1	rna-XM_025278472.1
rna-XM_025265634.1	rna-XM_025265666.1
rna-XM_025265666.1	rna-XM_025265646.1
rna-XM_025266195.1	rna-XM_025265698.1
rna-XM_025265699.1	rna-XM_025265888.1
rna-XM_025265700.1	rna-XM_025265891.1
rna-XM_025265893.1	rna-XM_025265701.1
rna-XM_025265898.1	rna-XM_025265703.1
rna-XM_025265901.1	rna-XM_025265704.1
rna-XM_025265705.1	rna-XM_025265907.1
rna-XM_025265920.1	rna-XM_025265709.1
rna-XM_025266508.1	rna-XM_025265726.1
rna-XM_025266509.1	rna-XM_025265727.1
rna-XM_025265747.1	rna-XM_025267019.1
rna-XM_025265828.1	rna-XM_025266286.1
rna-XM_025265831.1	rna-XM_025266291.1
rna-XM_025265833.1	rna-XM_025266292.1
rna-XM_025266292.1	rna-XM_025265834.1
rna-XM_025266297.1	rna-XM_025265838.1
rna-XM_025265843.1	rna-XM_025266305.1
rna-XM_025266312.1	rna-XM_025265845.1
rna-XM_025265845.1	rna-XM_025266313.1
rna-XM_025265848.1	rna-XM_025266320.1
rna-XM_025265849.1	rna-XM_025266321.1
rna-XM_025265854.1	rna-XM_025266336.1
rna-XM_025266368.1	rna-XM_025265862.1
rna-XM_025265863.1	rna-XM_025265864.1
rna-XM_025266398.1	rna-XM_025265868.1
rna-XM_025265870.1	rna-XM_025266430.1
rna-XM_025266430.1	rna-XM_025265871.1
rna-XM_025265872.1	rna-XM_025265873.1
rna-XM_025265878.1	rna-XM_025265879.1
rna-XM_025266455.1	rna-XM_025265878.1
rna-XM_025265883.1	rna-XM_025265884.1
rna-XM_025265916.1	rna-XM_025266504.1
rna-XM_025266504.1	rna-XM_025265917.1
rna-XM_025265921.1	rna-XM_025265922.1
rna-XM_025265922.1	rna-XM_025265923.1
rna-XM_025265923.1	rna-XM_025265924.1
rna-XM_025265931.1	rna-XM_025265932.1
rna-XM_025266598.1	rna-XM_025265956.1
rna-XM_025265966.1	rna-XM_025265968.1
rna-XM_025265968.1	rna-XM_025265976.1
rna-XM_025266006.1	rna-XM_025266297.1
rna-XM_025266030.1	rna-XM_025266031.1
rna-XM_025266031.1	rna-XM_025266032.1
rna-XM_025266285.1	rna-XM_025266288.1
rna-XM_025266288.1	rna-XM_025266299.1
rna-XM_025266299.1	rna-XM_025266294.1
rna-XM_025266305.1	rna-XM_025266306.1
rna-XM_025266311.1	rna-XM_025266312.1
rna-XM_025266313.1	rna-XM_025266314.1
rna-XM_025266329.1	rna-XM_025266330.1
rna-XM_025266367.1	rna-XM_025266368.1
rna-XM_025266395.1	rna-XM_025266396.1
rna-XM_025266449.1	rna-XM_025266454.1
rna-XM_025266528.1	rna-XM_025266529.1
rna-XM_025266599.1	rna-XM_025266600.1
rna-XM_025266600.1	rna-XM_025266601.1
rna-XM_025266640.1	rna-XM_025266811.1
rna-XM_025266828.1	rna-XM_025266831.1
rna-XM_025266852.1	rna-XM_025266851.1
rna-XM_025266859.1	rna-XM_025266860.1
rna-XM_025267019.1	rna-XM_025267020.1
rna-XM_025267073.1	rna-XM_025267079.1
rna-XM_025267249.1	rna-XM_025267245.1
rna-XM_025267346.1	rna-XM_025267348.1
rna-XM_025267348.1	rna-XM_025267352.1
rna-XM_025267352.1	rna-XM_025267357.1
rna-XM_025267523.1	rna-XM_025267525.1
rna-XM_025267525.1	rna-XM_025267524.1
rna-XM_025267536.1	rna-XM_025267540.1
rna-XM_025267574.1	rna-XM_025267576.1
rna-XM_025268086.1	rna-XM_025268085.1
rna-XM_025268110.1	rna-XM_025268113.1
rna-XM_025268268.1	rna-XM_025269877.1
rna-XM_025268271.1	rna-XM_025268272.1
rna-XM_025268272.1	rna-XM_025268273.1
rna-XM_025268273.1	rna-XM_025268274.1
rna-XM_025268274.1	rna-XM_025268275.1
rna-XM_025268275.1	rna-XM_025268276.1
rna-XM_025268277.1	rna-XM_025268343.1
rna-XM_025268282.1	rna-XM_025269206.1
rna-XM_025269225.1	rna-XM_025268283.1
rna-XM_025268291.1	rna-XM_025268292.1
rna-XM_025268293.1	rna-XM_025270131.1
rna-XM_025268297.1	rna-XM_025270212.1
rna-XM_025270261.1	rna-XM_025268297.1
rna-XM_025268298.1	rna-XM_025270198.1
rna-XM_025270248.1	rna-XM_025268298.1
rna-XM_025268301.1	rna-XM_025270142.1
rna-XM_025270186.1	rna-XM_025268301.1
rna-XM_025268303.1	rna-XM_025270283.1
rna-XM_025268307.1	rna-XM_025269594.1
rna-XM_025268311.1	rna-XM_025269687.1
rna-XM_025268312.1	rna-XM_025269710.1
rna-XM_025268313.1	rna-XM_025268314.1
rna-XM_025269707.1	rna-XM_025268313.1
rna-XM_025268319.1	rna-XM_025268352.1
rna-XM_025268330.1	rna-XM_025270296.1
rna-XM_025268331.1	rna-XM_025268332.1
rna-XM_025268337.1	rna-XM_025270378.1
rna-XM_025268344.1	rna-XM_025268398.1
rna-XM_025269605.1	rna-XM_025268349.1
rna-XM_025268354.1	rna-XM_025268355.1
rna-XM_025268356.1	rna-XM_025268357.1
rna-XM_025268360.1	rna-XM_025270323.1
rna-XM_025268398.1	rna-XM_025268375.1
rna-XM_025268410.1	rna-XM_025268411.1
rna-XM_025269782.1	rna-XM_025268451.1
rna-XM_025268676.1	rna-XM_025268679.1
rna-XM_025268684.1	rna-XM_025268687.1
rna-XM_025268721.1	rna-XM_025268731.1
rna-XM_025268779.1	rna-XM_025268780.1
rna-XM_025268911.1	rna-XM_025268916.1
rna-XM_025268986.1	rna-XM_025268984.1
rna-XM_025269206.1	rna-XM_025269208.1
rna-XM_025269208.1	rna-XM_025269207.1
rna-XM_025269223.1	rna-XM_025269224.1
rna-XM_025269224.1	rna-XM_025269225.1
rna-XM_025269265.1	rna-XM_025269237.1
rna-XM_025269237.1	rna-XM_025269270.1
rna-XM_025269250.1	rna-XM_025269240.1
rna-XM_025269240.1	rna-XM_025269265.1
rna-XM_025269252.1	rna-XM_025269250.1
rna-XM_025269258.1	rna-XM_025269264.1
rna-XM_025269414.1	rna-XM_025269412.1
rna-XM_025269489.1	rna-XM_025269492.1
rna-XM_025269529.1	rna-XM_025269530.1
rna-XM_025269567.1	rna-XM_025269596.1
rna-XM_025269596.1	rna-XM_025269584.1
rna-XM_025269598.1	rna-XM_025269599.1
rna-XM_025269600.1	rna-XM_025269602.1
rna-XM_025269602.1	rna-XM_025269604.1
rna-XM_025269604.1	rna-XM_025269605.1
rna-XM_025269609.1	rna-XM_025269611.1
rna-XM_025269611.1	rna-XM_025269612.1
rna-XM_025269687.1	rna-XM_025269682.1
rna-XM_025269696.1	rna-XM_025269713.1
rna-XM_025269702.1	rna-XM_025269715.1
rna-XM_025269710.1	rna-XM_025269707.1
rna-XM_025269713.1	rna-XM_025269714.1
rna-XM_025269729.1	rna-XM_025269731.1
rna-XM_025269735.1	rna-XM_025269729.1
rna-XM_025269738.1	rna-XM_025269735.1
rna-XM_025269764.1	rna-XM_025269765.1
rna-XM_025270114.1	rna-XM_025270083.1
rna-XM_025270139.1	rna-XM_025270105.1
rna-XM_025270109.1	rna-XM_025270138.1
rna-XM_025270131.1	rna-XM_025270114.1
rna-XM_025270123.1	rna-XM_025270137.1
rna-XM_025270138.1	rna-XM_025270123.1
rna-XM_025270127.1	rna-XM_025270135.1
rna-XM_025270142.1	rna-XM_025270189.1
rna-XM_025270165.1	rna-XM_025270143.1
rna-XM_025270214.1	rna-XM_025270146.1
rna-XM_025270148.1	rna-XM_025270214.1
rna-XM_025270269.1	rna-XM_025270148.1
rna-XM_025270238.1	rna-XM_025270153.1
rna-XM_025270153.1	rna-XM_025270269.1
rna-XM_025270194.1	rna-XM_025270157.1
rna-XM_025270212.1	rna-XM_025270175.1
rna-XM_025270175.1	rna-XM_025270265.1
rna-XM_025270187.1	rna-XM_025270178.1
rna-XM_025270224.1	rna-XM_025270182.1
rna-XM_025270189.1	rna-XM_025270243.1
rna-XM_025270277.1	rna-XM_025270276.1
rna-XM_025270276.1	rna-XM_025270278.1
rna-XM_025270336.1	rna-XM_025270343.1
rna-XM_025270378.1	rna-XM_025270382.1
rna-XM_025270382.1	rna-XM_025270383.1
rna-XM_025270383.1	rna-XM_025270384.1
rna-XM_025270384.1	rna-XM_025270388.1
rna-XM_025270532.1	rna-XM_025270534.1
rna-XM_025270674.1	rna-XM_025270675.1
rna-XM_025270695.1	rna-XM_025270696.1
rna-XM_025270766.1	rna-XM_025270827.1
rna-XM_025270856.1	rna-XM_025270859.1
rna-XM_025271442.1	rna-XM_025270977.1
rna-XM_025271019.1	rna-XM_025271012.1
rna-XM_025271018.1	rna-XM_025271022.1
rna-XM_025271222.1	rna-XM_025271020.1
rna-XM_025271104.1	rna-XM_025271235.1
rna-XM_025271205.1	rna-XM_025271160.1
rna-XM_025271382.1	rna-XM_025271205.1
rna-XM_025271234.1	rna-XM_025271462.1
rna-XM_025271424.1	rna-XM_025271423.1
rna-XM_025271423.1	rna-XM_025271436.1
rna-XM_025271435.1	rna-XM_025271442.1
rna-XM_025271436.1	rna-XM_025271439.1
rna-XM_025271439.1	rna-XM_025271441.1
rna-XM_025294091.1	rna-XM_025271469.1
rna-XM_025271658.1	rna-XM_025271655.1
rna-XM_025271676.1	rna-XM_025271674.1
rna-XM_025271899.1	rna-XM_025273056.1
rna-XM_025271924.1	rna-XM_025272140.1
rna-XM_025271933.1	rna-XM_025272170.1
rna-XM_025271955.1	rna-XM_025271948.1
rna-XM_025271949.1	rna-XM_025271954.1
rna-XM_025271956.1	rna-XM_025271951.1
rna-XM_025271954.1	rna-XM_025271955.1
rna-XM_025271958.1	rna-XM_025271956.1
rna-XM_025272058.1	rna-XM_025272242.1
rna-XM_025273048.1	rna-XM_025272163.1
rna-XM_025272170.1	rna-XM_025272172.1
rna-XM_025272189.1	rna-XM_025272192.1
rna-XM_025272332.1	rna-XM_025272189.1
rna-XM_025272516.1	rna-XM_025272271.1
rna-XM_025272275.1	rna-XM_025272272.1
rna-XM_025272272.1	rna-XM_025272277.1
rna-XM_025273017.1	rna-XM_025272329.1
rna-XM_025272333.1	rna-XM_025272652.1
rna-XM_025272652.1	rna-XM_025272416.1
rna-XM_025272793.1	rna-XM_025272524.1
rna-XM_025273123.1	rna-XM_025273259.1
rna-XM_025273135.1	rna-XM_025273137.1
rna-XM_025273140.1	rna-XM_025273135.1
rna-XM_025273137.1	rna-XM_025273143.1
rna-XM_025273217.1	rna-XM_025273140.1
rna-XM_025273457.1	rna-XM_025273319.1
rna-XM_025273783.1	rna-XM_025273782.1
rna-XM_025273925.1	rna-XM_025273926.1
rna-XM_025273941.1	rna-XM_025273943.1
rna-XM_025273968.1	rna-XM_025273973.1
rna-XM_025274324.1	rna-XM_025274136.1
rna-XM_025274460.1	rna-XM_025274461.1
rna-XM_025274667.1	rna-XM_025274601.1
rna-XM_025275625.1	rna-XM_025274617.1
rna-XM_025275718.1	rna-XM_025274665.1
rna-XM_025275557.1	rna-XM_025274730.1
rna-XM_025274961.1	rna-XM_025274964.1
rna-XM_025275008.1	rna-XM_025275395.1
rna-XM_025275455.1	rna-XM_025275008.1
rna-XM_025275010.1	rna-XM_025275432.1
rna-XM_025275021.1	rna-XM_025275022.1
rna-XM_025275752.1	rna-XM_025275021.1
rna-XM_025275032.1	rna-XM_025275195.1
rna-XM_025275237.1	rna-XM_025275242.1
rna-XM_025275242.1	rna-XM_025275243.1
rna-XM_025275737.1	rna-XM_025275728.1
rna-XM_025275751.1	rna-XM_025275737.1
rna-XM_025275853.1	rna-XM_025276044.1
rna-XM_025277299.1	rna-XM_025275892.1
rna-XM_025275910.1	rna-XM_025277139.1
rna-XM_025275930.1	rna-XM_025275931.1
rna-XM_025275931.1	rna-XM_025276419.1
rna-XM_025276206.1	rna-XM_025275984.1
rna-XM_025276054.1	rna-XM_025277302.1
rna-XM_025276156.1	rna-XM_025276242.1
rna-XM_025276242.1	rna-XM_025276570.1
rna-XM_025276428.1	rna-XM_025276307.1
rna-XM_025276330.1	rna-XM_025276348.1
rna-XM_025276387.1	rna-XM_025276332.1
rna-XM_025276333.1	rna-XM_025276426.1
rna-XM_025276375.1	rna-XM_025276569.1
rna-XM_025276378.1	rna-XM_025276376.1
rna-XM_025276636.1	rna-XM_025276396.1
rna-XM_025276828.1	rna-XM_025276408.1
rna-XM_025276410.1	rna-XM_025277108.1
rna-XM_025276440.1	rna-XM_025276425.1
rna-XM_025276426.1	rna-XM_025276428.1
rna-XM_025276441.1	rna-XM_025276442.1
rna-XM_025276622.1	rna-XM_025276451.1
rna-XM_025276551.1	rna-XM_025276466.1
rna-XM_025276505.1	rna-XM_025276516.1
rna-XM_025276537.1	rna-XM_025276607.1
rna-XM_025276616.1	rna-XM_025276553.1
rna-XM_025276554.1	rna-XM_025276582.1
rna-XM_025276674.1	rna-XM_025276554.1
rna-XM_025276557.1	rna-XM_025276578.1
rna-XM_025276598.1	rna-XM_025276557.1
rna-XM_025276706.1	rna-XM_025276566.1
rna-XM_025276567.1	rna-XM_025276674.1
rna-XM_025276572.1	rna-XM_025276591.1
rna-XM_025276580.1	rna-XM_025276573.1
rna-XM_025276574.1	rna-XM_025276580.1
rna-XM_025276684.1	rna-XM_025276574.1
rna-XM_025277385.1	rna-XM_025276576.1
rna-XM_025276609.1	rna-XM_025276581.1
rna-XM_025276882.1	rna-XM_025276594.1
rna-XM_025276638.1	rna-XM_025276611.1
rna-XM_025276730.1	rna-XM_025277195.1
rna-XM_025276813.1	rna-XM_025276816.1
rna-XM_025276844.1	rna-XM_025276845.1
rna-XM_025277303.1	rna-XM_025277299.1
rna-XM_025277302.1	rna-XM_025277303.1
rna-XM_025277383.1	rna-XM_025277386.1
rna-XM_025277386.1	rna-XM_025277385.1
rna-XM_025277415.1	rna-XM_025277418.1
rna-XM_025277462.1	rna-XM_025277441.1
rna-XM_025277470.1	rna-XM_025277472.1
rna-XM_025277473.1	rna-XM_025277474.1
rna-XM_025277486.1	rna-XM_025277478.1
rna-XM_025277526.1	rna-XM_025277519.1
rna-XM_025277561.1	rna-XM_025277563.1
rna-XM_025277569.1	rna-XM_025277568.1
rna-XM_025277570.1	rna-XM_025277569.1
rna-XM_025277669.1	rna-XM_025277793.1
rna-XM_025277839.1	rna-XM_025277841.1
rna-XM_025277862.1	rna-XM_025277868.1
rna-XM_025277890.1	rna-XM_025277889.1
rna-XM_025278109.1	rna-XM_025278110.1
rna-XM_025278171.1	rna-XM_025278176.1
rna-XM_025278176.1	rna-XM_025278209.1
rna-XM_025278209.1	rna-XM_025278224.1
rna-XM_025278224.1	rna-XM_025278234.1
rna-XM_025278466.1	rna-XM_025278465.1
rna-XM_025278465.1	rna-XM_025278467.1
rna-XM_025278468.1	rna-XM_025278469.1
rna-XM_025278824.1	rna-XM_025278821.1
rna-XM_025278825.1	rna-XM_025278824.1
rna-XM_025278856.1	rna-XM_025278859.1
rna-XM_025279005.1	rna-XM_025281159.1
rna-XM_025280667.1	rna-XM_025279114.1
rna-XM_025281709.1	rna-XM_025279147.1
rna-XM_025279148.1	rna-XM_025279149.1
rna-XM_025279258.1	rna-XM_025279261.1
rna-XM_025279261.1	rna-XM_025279260.1
rna-XM_025279276.1	rna-XM_025279277.1
rna-XM_025279278.1	rna-XM_025279279.1
rna-XM_025279281.1	rna-XM_025279282.1
rna-XM_025281450.1	rna-XM_025279289.1
rna-XM_025279291.1	rna-XM_025281451.1
rna-XM_025281451.1	rna-XM_025279292.1
rna-XM_025279296.1	rna-XM_025279297.1
rna-XM_025279297.1	rna-XM_025279298.1
rna-XM_025279298.1	rna-XM_025279299.1
rna-XM_025282095.1	rna-XM_025279303.1
rna-XM_025279366.1	rna-XM_025279360.1
rna-XM_025279360.1	rna-XM_025279379.1
rna-XM_025279408.1	rna-XM_025279415.1
rna-XM_025279448.1	rna-XM_025279449.1
rna-XM_025279449.1	rna-XM_025279452.1
rna-XM_025279452.1	rna-XM_025279453.1
rna-XM_025279661.1	rna-XM_025279662.1
rna-XM_025279726.1	rna-XM_025279727.1
rna-XM_025279742.1	rna-XM_025282398.1
rna-XM_025279775.1	rna-XM_025279762.1
rna-XM_025279762.1	rna-XM_025279782.1
rna-XM_025279778.1	rna-XM_025279775.1
rna-XM_025279780.1	rna-XM_025279778.1
rna-XM_025279833.1	rna-XM_025279838.1
rna-XM_025279838.1	rna-XM_025279834.1
rna-XM_025279897.1	rna-XM_025279899.1
rna-XM_025279899.1	rna-XM_025279900.1
rna-XM_025280085.1	rna-XM_025280087.1
rna-XM_025280087.1	rna-XM_025280090.1
rna-XM_025280090.1	rna-XM_025280093.1
rna-XM_025280161.1	rna-XM_025280162.1
rna-XM_025280546.1	rna-XM_025280550.1
rna-XM_025280550.1	rna-XM_025280549.1
rna-XM_025280549.1	rna-XM_025280552.1
rna-XM_025280552.1	rna-XM_025280551.1
rna-XM_025280551.1	rna-XM_025280553.1
rna-XM_025280568.1	rna-XM_025280582.1
rna-XM_025280660.1	rna-XM_025280725.1
rna-XM_025280725.1	rna-XM_025280675.1
rna-XM_025280805.1	rna-XM_025280810.1
rna-XM_025281016.1	rna-XM_025281017.1
rna-XM_025281064.1	rna-XM_025281077.1
rna-XM_025281106.1	rna-XM_025281107.1
rna-XM_025281264.1	rna-XM_025281267.1
rna-XM_025281307.1	rna-XM_025281312.1
rna-XM_025281330.1	rna-XM_025281329.1
rna-XM_025281329.1	rna-XM_025281334.1
rna-XM_025281435.1	rna-XM_025281436.1
rna-XM_025281442.1	rna-XM_025281443.1
rna-XM_025281452.1	rna-XM_025281453.1
rna-XM_025281454.1	rna-XM_025281455.1
rna-XM_025281513.1	rna-XM_025281523.1
rna-XM_025281578.1	rna-XM_025281579.1
rna-XM_025281653.1	rna-XM_025281651.1
rna-XM_025281813.1	rna-XM_025281814.1
rna-XM_025282244.1	rna-XM_025282243.1
rna-XM_025282376.1	rna-XM_025282379.1
rna-XM_025282423.1	rna-XM_025282424.1
rna-XM_025282489.1	rna-XM_025282423.1
rna-XM_025282500.1	rna-XM_025282431.1
rna-XM_025282436.1	rna-XM_025282437.1
rna-XM_025282509.1	rna-XM_025282439.1
rna-XM_025282446.1	rna-XM_025282447.1
rna-XM_025282517.1	rna-XM_025282449.1
rna-XM_025282450.1	rna-XM_025282451.1
rna-XM_025282519.1	rna-XM_025282454.1
rna-XM_025283764.1	rna-XM_025282456.1
rna-XM_025282462.1	rna-XM_025282543.1
rna-XM_025282469.1	rna-XM_025282470.1
rna-XM_025282470.1	rna-XM_025282471.1
rna-XM_025282486.1	rna-XM_025284982.1
rna-XM_025282524.1	rna-XM_025282525.1
rna-XM_025284230.1	rna-XM_025282536.1
rna-XM_025282536.1	rna-XM_025284231.1
rna-XM_025282543.1	rna-XM_025282544.1
rna-XM_025284488.1	rna-XM_025282545.1
rna-XM_025284563.1	rna-XM_025282548.1
rna-XM_025282712.1	rna-XM_025282715.1
rna-XM_025282759.1	rna-XM_025282753.1
rna-XM_025282840.1	rna-XM_025282841.1
rna-XM_025283008.1	rna-XM_025283012.1
rna-XM_025283125.1	rna-XM_025283128.1
rna-XM_025283128.1	rna-XM_025283129.1
rna-XM_025283129.1	rna-XM_025283134.1
rna-XM_025283185.1	rna-XM_025283186.1
rna-XM_025283234.1	rna-XM_025283235.1
rna-XM_025283240.1	rna-XM_025283241.1
rna-XM_025283241.1	rna-XM_025283242.1
rna-XM_025283242.1	rna-XM_025283247.1
rna-XM_025283247.1	rna-XM_025283245.1
rna-XM_025283256.1	rna-XM_025283254.1
rna-XM_025283257.1	rna-XM_025283258.1
rna-XM_025283351.1	rna-XM_025283358.1
rna-XM_025283518.1	rna-XM_025283521.1
rna-XM_025283766.1	rna-XM_025283768.1
rna-XM_025283946.1	rna-XM_025283945.1
rna-XM_025283945.1	rna-XM_025283947.1
rna-XM_025284081.1	rna-XM_025284083.1
rna-XM_025284083.1	rna-XM_025284082.1
rna-XM_025284156.1	rna-XM_025284157.1
rna-XM_025284225.1	rna-XM_025284228.1
rna-XM_025284231.1	rna-XM_025284232.1
rna-XM_025284554.1	rna-XM_025284556.1
rna-XM_025284561.1	rna-XM_025284563.1
rna-XM_025284829.1	rna-XM_025284830.1
rna-XM_025284842.1	rna-XM_025284834.1
rna-XM_025284883.1	rna-XM_025284884.1
rna-XM_025284884.1	rna-XM_025284885.1
rna-XM_025284964.1	rna-XM_025284986.1
rna-XM_025284972.1	rna-XM_025284973.1
rna-XM_025284982.1	rna-XM_025284972.1
rna-XM_025284977.1	rna-XM_025284974.1
rna-XM_025284984.1	rna-XM_025284977.1
rna-XM_025284983.1	rna-XM_025284987.1
rna-XM_025285192.1	rna-XM_025285991.1
rna-XM_025285206.1	rna-XM_025287198.1
rna-XM_025285207.1	rna-XM_025287199.1
rna-XM_025285331.1	rna-XM_025285332.1
rna-XM_025285332.1	rna-XM_025285334.1
rna-XM_025285538.1	rna-XM_025285543.1
rna-XM_025285978.1	rna-XM_025287164.1
rna-XM_025286156.1	rna-XM_025286155.1
rna-XM_025286317.1	rna-XM_025286313.1
rna-XM_025286313.1	rna-XM_025286319.1
rna-XM_025286319.1	rna-XM_025286322.1
rna-XM_025286361.1	rna-XM_025286375.1
rna-XM_025286432.1	rna-XM_025286434.1
rna-XM_025286449.1	rna-XM_025286447.1
rna-XM_025286555.1	rna-XM_025286556.1
rna-XM_025286567.1	rna-XM_025286558.1
rna-XM_025287017.1	rna-XM_025287026.1
rna-XM_025287026.1	rna-XM_025287030.1
rna-XM_025287030.1	rna-XM_025287221.1
rna-XM_025287140.1	rna-XM_025287139.1
rna-XM_025287167.1	rna-XM_025287168.1
rna-XM_025287186.1	rna-XM_025287187.1
rna-XM_025287187.1	rna-XM_025287188.1
rna-XM_025287188.1	rna-XM_025287189.1
rna-XM_025287199.1	rna-XM_025287200.1
rna-XM_025287355.1	rna-XM_025287356.1
rna-XM_025287396.1	rna-XM_025287355.1
rna-XM_025287362.1	rna-XM_025287363.1
rna-XM_025287363.1	rna-XM_025287364.1
rna-XM_025289269.1	rna-XM_025287377.1
rna-XM_025287381.1	rna-XM_025289361.1
rna-XM_025287384.1	rna-XM_025289270.1
rna-XM_025287508.1	rna-XM_025287390.1
rna-XM_025287561.1	rna-XM_025287394.1
rna-XM_025287395.1	rna-XM_025287568.1
rna-XM_025287569.1	rna-XM_025287395.1
rna-XM_025287397.1	rna-XM_025287398.1
rna-XM_025287472.1	rna-XM_025287474.1
rna-XM_025287560.1	rna-XM_025287561.1
rna-XM_025287562.1	rna-XM_025287569.1
rna-XM_025287572.1	rna-XM_025287576.1
rna-XM_025287576.1	rna-XM_025287577.1
rna-XM_025287582.1	rna-XM_025287592.1
rna-XM_025287595.1	rna-XM_025287602.1
rna-XM_025287615.1	rna-XM_025287626.1
rna-XM_025288064.1	rna-XM_025288066.1
rna-XM_025288107.1	rna-XM_025289346.1
rna-XM_025288136.1	rna-XM_025288132.1
rna-XM_025289347.1	rna-XM_025288190.1
rna-XM_025288317.1	rna-XM_025288323.1
rna-XM_025288324.1	rna-XM_025288326.1
rna-XM_025288326.1	rna-XM_025288328.1
rna-XM_025288328.1	rna-XM_025288332.1
rna-XM_025288348.1	rna-XM_025288346.1
rna-XM_025288725.1	rna-XM_025288735.1
rna-XM_025288785.1	rna-XM_025288786.1
rna-XM_025289091.1	rna-XM_025289102.1
rna-XM_025289122.1	rna-XM_025289131.1
rna-XM_025289189.1	rna-XM_025289186.1
rna-XM_025289186.1	rna-XM_025289190.1
rna-XM_025289362.1	rna-XM_025289363.1
rna-XM_025289416.1	rna-XM_025289379.1
rna-XM_025289534.1	rna-XM_025289985.1
rna-XM_025290453.1	rna-XM_025289655.1
rna-XM_025289850.1	rna-XM_025289788.1
rna-XM_025289973.1	rna-XM_025289974.1
rna-XM_025289974.1	rna-XM_025289975.1
rna-XM_025289978.1	rna-XM_025289979.1
rna-XM_025289985.1	rna-XM_025289986.1
rna-XM_025290163.1	rna-XM_025290157.1
rna-XM_025290157.1	rna-XM_025290167.1
rna-XM_025290350.1	rna-XM_025290356.1
rna-XM_025290540.1	rna-XM_025290633.1
rna-XM_025290633.1	rna-XM_025290718.1
rna-XM_025290735.1	rna-XM_025290736.1
rna-XM_025290744.1	rna-XM_025290745.1
rna-XM_025290746.1	rna-XM_025290797.1
rna-XM_025290751.1	rna-XM_025290752.1
rna-XM_025290752.1	rna-XM_025290753.1
rna-XM_025290988.1	rna-XM_025290989.1
rna-XM_025291266.1	rna-XM_025291268.1
rna-XM_025291445.1	rna-XM_025291446.1
rna-XM_025291531.1	rna-XM_025291527.1
rna-XM_025291696.1	rna-XM_025291693.1
rna-XM_025291740.1	rna-XM_025291741.1
rna-XM_025291753.1	rna-XM_025292068.1
rna-XM_025291779.1	rna-XM_025291770.1
rna-XM_025291770.1	rna-XM_025291781.1
rna-XM_025292068.1	rna-XM_025292072.1
rna-XM_025292077.1	rna-XM_025292078.1
rna-XM_025292344.1	rna-XM_025294097.1
rna-XM_025292347.1	rna-XM_025292345.1
rna-XM_025292345.1	rna-XM_025292349.1
rna-XM_025294097.1	rna-XM_025292347.1
rna-XM_025292351.1	rna-XM_025294101.1
rna-XM_025294101.1	rna-XM_025292352.1
rna-XM_025292471.1	rna-XM_025292478.1
rna-XM_025292538.1	rna-XM_025292536.1
rna-XM_025292536.1	rna-XM_025292539.1
rna-XM_025292537.1	rna-XM_025292538.1
rna-XM_025292541.1	rna-XM_025292542.1
rna-XM_025292542.1	rna-XM_025292543.1
rna-XM_025292544.1	rna-XM_025292545.1
rna-XM_025292545.1	rna-XM_025292546.1
rna-XM_025292546.1	rna-XM_025292547.1
rna-XM_025292562.1	rna-XM_025292557.1
rna-XM_025292561.1	rna-XM_025292563.1
rna-XM_025292661.1	rna-XM_025292669.1
rna-XM_025292707.1	rna-XM_025292661.1
rna-XM_025292669.1	rna-XM_025292721.1
rna-XM_025292721.1	rna-XM_025292702.1
rna-XM_025294135.1	rna-XM_025293074.1
rna-XM_025293137.1	rna-XM_025293155.1
rna-XM_025293528.1	rna-XM_025293505.1
rna-XM_025293538.1	rna-XM_025293559.1
rna-XM_025294145.1	rna-XM_025293600.1
rna-XM_025293600.1	rna-XM_025294146.1
rna-XM_025294146.1	rna-XM_025293601.1
rna-XM_025293605.1	rna-XM_025293604.1
rna-XM_025293614.1	rna-XM_025293610.1
rna-XM_025293679.1	rna-XM_025293680.1
rna-XM_025293739.1	rna-XM_025294176.1
rna-XM_025293955.1	rna-XM_025294098.1
rna-XM_025293986.1	rna-XM_025294016.1
rna-XM_025294047.1	rna-XM_025294046.1
rna-XM_025294046.1	rna-XM_025294048.1
rna-XM_025294052.1	rna-XM_025294047.1
rna-XM_025294108.1	rna-XM_025294049.1
rna-XM_025294054.1	rna-XM_025294052.1
rna-XM_025294194.1	rna-XM_025294118.1
rna-XM_025294129.1	rna-XM_025294130.1
rna-XM_025294143.1	rna-XM_025294144.1
rna-XM_025294144.1	rna-XM_025294145.1
rna-XM_025294148.1	rna-XM_025294149.1
rna-XM_025294202.1	rna-XM_025294148.1
rna-XM_025294149.1	rna-XM_025294150.1
rna-XM_025294160.1	rna-XM_025294161.1
rna-XM_025294177.1	rna-XM_025294178.1
rna-XM_025294178.1	rna-XM_025294207.1
rna-XM_025294209.1	rna-XM_025294185.1
rna-XM_025294192.1	rna-XM_025294193.1
rna-XM_025294239.1	rna-XM_025295050.1
rna-XM_025294368.1	rna-XM_025294385.1
rna-XM_025294377.1	rna-XM_025294388.1
rna-XM_025294383.1	rna-XM_025294387.1
rna-XM_025294389.1	rna-XM_025294383.1
rna-XM_025294385.1	rna-XM_025294390.1
rna-XM_025294388.1	rna-XM_025294393.1
rna-XM_025294390.1	rna-XM_025294392.1
rna-XM_025294393.1	rna-XM_025294394.1
rna-XM_025294394.1	rna-XM_025294396.1
rna-XM_025295044.1	rna-XM_025295045.1
rna-XM_025295050.1	rna-XM_025295051.1
rna-XM_025295067.1	rna-XM_025295068.1
[truncated: 19 more rows]
