# Supplementary material for: Genomic Identification, Evolution, and Expression Analysis of Bromodomain Genes Family in Buffalo
Source: Genes (Basel). 2022 Jan 1;13(1):103. doi: 10.3390/genes13010103 (PMC8774554; doi:10.3390/genes13010103)
Supplement: Supplementary file 1 [file genes-13-00103-s001.zip › Supplementary Materials/Table S5. Segmental duplication of buffalo and cattle.xlsx]

## Sheet: Sheet1
Table S5. Segmental duplication of buffalo and cattle
Pair 1	Pair 2
spe716-rna-XM_024990293.1	spe954-rna-XM_025275853.1
spe716-rna-XM_024990300.1	spe954-rna-XM_025276751.1
spe716-rna-XM_024989867.1	spe954-rna-XM_025276755.1
spe716-rna-XM_024990310.1	spe954-rna-XM_006042453.2
spe716-rna-XM_024990316.1	spe954-rna-XM_025275946.1
spe716-rna-XM_024989869.1	spe954-rna-XM_025276359.1
spe716-rna-XM_024991087.1	spe954-rna-XM_025273761.1
spe716-rna-XM_024991088.1	spe954-rna-XM_006071943.2
spe716-rna-NM_001076221.1	spe954-rna-XM_006071949.2
spe716-rna-NM_001197032.1	spe954-rna-XM_006059585.2
spe716-rna-XM_005205506.4	spe954-rna-XM_006059583.2
spe716-rna-XM_024991096.1	spe954-rna-XM_006066088.2
spe716-rna-NM_001075854.1	spe954-rna-XM_025274488.1
spe716-rna-XM_005205978.4	spe954-rna-XM_006047450.2
spe716-rna-NM_174040.2	spe954-rna-XM_025277255.1
spe716-rna-NM_001192842.1	spe954-rna-XM_006066637.2
spe716-rna-XM_015470762.2	spe954-rna-XM_006066640.2
spe716-rna-XM_024991292.1	spe954-rna-XM_006047404.2
spe716-rna-NM_001206781.1	spe954-rna-XM_006057168.2
spe716-rna-XM_010804301.3	spe954-rna-XM_025274672.1
spe716-rna-XM_005205489.2	spe954-rna-XM_006073585.2
spe716-rna-NM_001319882.1	spe954-rna-XM_025274545.1
spe716-rna-NM_001192381.1	spe954-rna-XM_025274488.1
spe716-rna-XM_024991094.1	spe954-rna-XM_006066100.2
spe716-rna-XM_010804332.3	spe954-rna-XM_025274446.1
spe716-rna-NM_001105617.2	spe954-rna-XM_025274433.1
spe716-rna-NM_001077098.1	spe954-rna-XM_025274473.1
spe716-rna-NM_001076825.1	spe954-rna-XM_006066091.2
spe716-rna-NM_001206111.1	spe954-rna-XM_006066087.2
spe716-rna-NM_001077899.2	spe954-rna-XM_006051425.2
spe716-rna-NM_001046061.2	spe954-rna-XM_025274284.1
spe716-rna-XM_005205541.4	spe954-rna-XM_025274178.1
spe716-rna-XM_005205539.4	spe954-rna-XM_025280296.1
spe716-rna-XM_024991094.1	spe954-rna-XM_006049704.2
spe716-rna-NM_001105617.2	spe954-rna-XM_006049705.2
spe716-rna-XM_024991096.1	spe954-rna-XM_006049712.2
spe716-rna-XM_003585981.5	spe954-rna-XM_006049713.2
spe716-rna-NM_001077098.1	spe954-rna-XM_006049718.2
spe716-rna-NM_001076825.1	spe954-rna-XM_006049715.2
spe716-rna-NM_001076134.2	spe954-rna-XM_006049719.2
spe716-rna-NM_001038214.1	spe954-rna-XM_025280272.1
spe716-rna-NM_001075375.1	spe954-rna-XM_025280273.1
spe716-rna-NM_001101198.1	spe954-rna-XM_006074305.2
spe716-rna-NM_001077899.2	spe954-rna-XM_006074307.2
spe716-rna-XM_005205541.4	spe954-rna-XM_025280252.1
spe716-rna-NM_182788.1	spe954-rna-XM_006070162.2
spe716-rna-NM_174520.2	spe954-rna-XM_006041152.2
spe716-rna-XM_015468052.2	spe954-rna-XM_025280326.1
spe716-rna-XM_024990823.1	spe954-rna-XM_006061985.2
spe716-rna-NM_001101883.1	spe954-rna-XM_006061984.2
spe716-rna-NM_001075313.1	spe954-rna-XM_006061978.2
spe716-rna-XM_024990990.1	spe954-rna-XM_025280317.1
spe716-rna-NM_001034762.1	spe954-rna-XM_006061967.2
spe716-rna-NM_001319882.1	spe954-rna-XM_025284259.1
spe716-rna-XM_005205539.4	spe954-rna-XM_025284298.1
spe716-rna-XM_024991094.1	spe954-rna-XM_006063735.2
spe716-rna-NM_001105017.1	spe954-rna-XM_025284302.1
spe716-rna-XM_024991096.1	spe954-rna-XM_006063726.2
spe716-rna-XM_003585981.5	spe954-rna-XM_025284304.1
spe716-rna-NM_001077098.1	spe954-rna-XM_006063724.2
spe716-rna-NM_001101198.1	spe954-rna-XM_006063712.2
spe716-rna-NM_001077899.2	spe954-rna-XM_006063705.2
spe716-rna-XM_005205087.2	spe954-rna-XM_006050115.2
spe716-rna-XM_024990960.1	spe954-rna-XM_025290777.1
spe716-rna-XM_024990511.1	spe954-rna-XM_025290781.1
spe716-rna-XM_024990404.1	spe954-rna-XM_006073507.2
spe716-rna-XM_005205097.4	spe954-rna-XM_006073511.2
spe716-rna-XM_005205098.3	spe954-rna-XM_025290789.1
spe716-rna-XM_002686634.5	spe954-rna-XM_006069707.2
spe716-rna-XM_005205111.3	spe954-rna-XM_025290806.1
spe716-rna-XM_010803968.3	spe954-rna-XM_006069641.2
spe716-rna-XM_024991312.1	spe954-rna-XM_025291966.1
spe716-rna-XM_015467942.2	spe954-rna-XM_006070139.2
spe716-rna-NM_001079785.1	spe954-rna-XM_006074683.2
spe716-rna-NM_001076084.2	spe954-rna-XM_006074682.2
spe716-rna-XM_024990961.1	spe954-rna-XM_006074681.2
spe716-rna-XM_024990926.1	spe954-rna-XM_025290821.1
spe716-rna-NM_001101048.1	spe954-rna-XM_006078358.2
spe716-rna-XM_024990964.1	spe954-rna-XM_006078356.2
spe716-rna-XM_024990970.1	spe954-rna-XM_025290830.1
spe716-rna-NM_001025319.2	spe954-rna-XM_025290840.1
spe716-rna-NM_001205447.1	spe954-rna-XM_006078348.2
spe716-rna-XM_005205118.4	spe954-rna-XM_006078350.2
spe716-rna-XM_024990530.1	spe954-rna-XM_025290831.1
spe716-rna-NM_001077068.1	spe954-rna-XM_006078345.2
spe716-rna-NM_001081623.2	spe954-rna-XM_006078346.2
spe716-rna-NM_001192071.1	spe954-rna-XM_025290843.1
spe716-rna-NM_001101854.2	spe954-rna-XM_006078342.2
spe716-rna-XM_005205147.4	spe954-rna-XM_006078343.2
spe716-rna-XM_002686653.6	spe954-rna-XM_006078344.2
spe716-rna-XM_005205136.4	spe954-rna-XM_025290849.1
spe716-rna-NM_001205781.2	spe954-rna-XM_006078321.2
spe716-rna-XM_005205139.4	spe954-rna-XM_025290853.1
spe716-rna-NM_001105413.2	spe954-rna-XM_006078319.2
spe716-rna-NM_001076269.2	spe954-rna-XM_006078318.2
spe716-rna-NM_182788.1	spe954-rna-XM_006078317.2
spe716-rna-XM_024990465.1	spe954-rna-XM_006078316.2
spe716-rna-NM_001099157.1	spe954-rna-XM_006053949.2
spe716-rna-NM_174520.2	spe954-rna-XM_006053950.2
spe716-rna-XM_005205168.4	spe954-rna-XM_025290859.1
spe716-rna-XM_015468052.2	spe954-rna-XM_025290861.1
spe716-rna-NM_001127210.3	spe954-rna-NM_001302542.1
spe716-rna-XM_024990823.1	spe954-rna-XM_025291975.1
spe716-rna-NM_001046269.2	spe954-rna-XM_025291988.1
spe716-rna-NM_001192864.2	spe954-rna-XM_006065922.2
spe716-rna-NM_001101883.1	spe954-rna-XM_006065918.2
spe716-rna-XM_005205164.4	spe954-rna-XM_025290872.1
spe716-rna-XM_024990983.1	spe954-rna-XM_006061079.2
spe716-rna-XM_024990985.1	spe954-rna-XM_025290877.1
spe716-rna-NM_001080352.1	spe954-rna-XM_006061076.2
spe716-rna-NM_174193.2	spe954-rna-XM_006074571.2
spe716-rna-XM_010803999.3	spe954-rna-XM_006074577.2
spe716-rna-XM_024990829.1	spe954-rna-XM_006074582.2
spe716-rna-XM_024990987.1	spe954-rna-XM_006074585.2
spe716-rna-XM_015468314.2	spe954-rna-XM_025290888.1
spe716-rna-NM_001034427.2	spe954-rna-XM_006059937.2
spe716-rna-XM_002686687.5	spe954-rna-XM_025290894.1
spe716-rna-XM_024990990.1	spe954-rna-XM_006058671.2
spe716-rna-XM_005205188.4	spe954-rna-XM_006058666.2
spe716-rna-NM_001034762.1	spe954-rna-XM_006058669.2
spe716-rna-NM_175820.3	spe954-rna-XM_006063847.2
spe716-rna-XM_024990994.1	spe954-rna-XM_025290896.1
spe716-rna-NM_001206743.1	spe954-rna-XM_025290907.1
spe716-rna-XM_015468283.2	spe954-rna-XM_006072498.2
spe716-rna-XM_024991316.1	spe954-rna-XM_025291968.1
spe716-rna-XM_015468448.2	spe954-rna-XM_025290911.1
spe716-rna-NM_174177.2	spe954-rna-XM_025290912.1
spe716-rna-XM_005205214.3	spe954-rna-XM_006075568.2
spe716-rna-XM_015468345.2	spe954-rna-XM_025290914.1
spe716-rna-XM_015468340.2	spe954-rna-XM_025290917.1
spe716-rna-NM_001192973.1	spe954-rna-XM_006066995.2
spe716-rna-NM_001098045.1	spe954-rna-XM_006066994.2
spe716-rna-XM_010804058.3	spe954-rna-XM_025290928.1
spe716-rna-NM_001046265.1	spe954-rna-XM_006057040.2
spe716-rna-XM_024990922.1	spe954-rna-XM_025290933.1
spe716-rna-XM_005205176.4	spe954-rna-XM_006057039.2
spe716-rna-XM_005205173.4	spe954-rna-XM_006057037.2
spe716-rna-NM_001035362.1	spe954-rna-XM_006057035.2
spe716-rna-NM_001040500.1	spe954-rna-XM_006057033.2
spe716-rna-NM_001206026.1	spe954-rna-XM_006059489.2
spe716-rna-XM_003585951.5	spe954-rna-XM_025290939.1
spe716-rna-NM_001102483.2	spe954-rna-XM_006054073.2
spe716-rna-XM_005205236.4	spe954-rna-XM_025291994.1
spe716-rna-NM_001191145.1	spe954-rna-XM_006066171.2
spe716-rna-XM_010804068.3	spe954-rna-XM_006066170.1
spe716-rna-NM_001105622.2	spe954-rna-XM_006071619.2
spe716-rna-XM_005205171.4	spe954-rna-XM_025290947.1
spe716-rna-XM_010804076.3	spe954-rna-XM_025290943.1
spe716-rna-NM_001192875.2	spe954-rna-XM_025290949.1
spe716-rna-XM_024991009.1	spe954-rna-XM_006071610.2
spe716-rna-XM_002686706.4	spe954-rna-XM_025290956.1
spe716-rna-XM_024991010.1	spe954-rna-XM_006042546.2
spe716-rna-XM_024991012.1	spe954-rna-XM_025291969.1
spe716-rna-NM_001104977.1	spe954-rna-XM_025291995.1
spe716-rna-XM_005205289.4	spe954-rna-XM_006074858.2
spe716-rna-NM_173923.2	spe954-rna-NM_001290980.1
spe716-rna-XM_010804106.3	spe954-rna-XM_006074848.2
spe716-rna-XM_002686713.6	spe954-rna-XM_025290960.1
spe716-rna-NM_001076037.1	spe954-rna-XM_006043370.2
spe716-rna-NM_001077923.2	spe954-rna-XM_006043368.2
spe716-rna-NM_001038065.1	spe954-rna-XM_006043367.2
spe716-rna-XM_024990589.1	spe954-rna-XM_025290973.1
spe716-rna-XM_024990832.1	spe954-rna-XM_025290974.1
spe716-rna-NM_001046380.2	spe954-rna-XM_006069623.2
spe716-rna-NM_001082472.1	spe954-rna-XM_025290980.1
spe716-rna-XM_005205256.4	spe954-rna-XM_006069620.2
spe716-rna-NM_001076299.3	spe954-rna-XM_006069618.2
spe716-rna-XM_024991318.1	spe954-rna-XM_025291971.1
spe716-rna-XM_024991019.1	spe954-rna-XM_025290987.1
spe716-rna-XM_024990439.1	spe954-rna-XM_006049533.2
spe716-rna-XM_005205278.4	spe954-rna-XM_006049534.2
spe716-rna-XM_005205307.4	spe954-rna-XM_006049535.2
spe716-rna-NM_001046238.3	spe954-rna-XM_025291010.1
spe716-rna-NM_001098123.1	spe954-rna-XM_006057628.2
spe716-rna-NM_001206096.1	spe954-rna-XM_006052907.2
spe716-rna-XM_024991035.1	spe954-rna-XM_025291032.1
spe716-rna-XM_024990476.1	spe954-rna-XM_025291041.1
spe716-rna-XM_005205314.4	spe954-rna-XM_006069430.2
spe716-rna-XM_024990627.1	spe954-rna-XM_025291055.1
spe716-rna-XM_010804160.1	spe954-rna-XM_006049692.2
spe716-rna-NM_001109982.1	spe954-rna-XM_006049681.2
spe716-rna-XM_024990949.1	spe954-rna-XM_025291997.1
spe716-rna-XM_005205347.4	spe954-rna-XM_025292004.1
spe716-rna-NM_001076988.2	spe954-rna-XM_006049871.1
spe716-rna-XM_002686750.5	spe954-rna-XM_006049870.2
spe716-rna-NM_001205991.1	spe954-rna-XM_006049869.2
spe716-rna-NM_001193061.1	spe954-rna-XM_006049867.2
spe716-rna-XM_024990398.1	spe954-rna-XM_006049862.2
spe716-rna-NM_001046097.1	spe954-rna-XM_006049866.2
spe716-rna-XM_024991320.1	spe954-rna-XM_006049861.2
spe716-rna-XM_005205376.4	spe954-rna-XM_025291068.1
spe716-rna-NM_001078150.2	spe954-rna-XM_006049859.2
spe716-rna-XM_015468863.2	spe954-rna-XM_006049855.2
spe716-rna-XM_024990874.1	spe954-rna-XM_025291064.1
spe716-rna-NM_001034613.1	spe954-rna-XM_006049849.2
spe716-rna-XM_005205337.4	spe954-rna-XM_006049852.2
spe716-rna-NM_001015639.1	spe954-rna-XM_006049848.2
spe716-rna-XM_015468951.2	spe954-rna-XM_006053464.2
spe716-rna-NM_001206458.1	spe954-rna-XM_006053467.2
spe716-rna-NM_001099704.1	spe954-rna-XM_006053469.2
spe716-rna-XM_005205362.4	spe954-rna-XM_025292009.1
spe716-rna-XM_024991036.1	spe954-rna-XM_025292013.1
spe716-rna-XM_005205370.4	spe954-rna-XM_025291073.1
spe716-rna-NM_001076829.2	spe954-rna-XM_006070137.2
spe716-rna-XM_024991047.1	spe954-rna-XM_006070138.2
spe716-rna-XM_015468916.2	spe954-rna-XM_025291075.1
spe716-rna-XM_024991049.1	spe954-rna-XM_006042820.2
spe716-rna-XM_005205373.3	spe954-rna-XM_006042819.2
spe716-rna-NM_001244141.1	spe954-rna-XM_006042817.2
spe716-rna-XM_024991051.1	spe954-rna-XM_006068444.2
spe716-rna-XM_005205424.4	spe954-rna-XM_006068448.2
spe716-rna-NM_174649.2	spe954-rna-XM_006068450.2
spe716-rna-XM_024990663.1	spe954-rna-XM_006068459.2
spe716-rna-XM_003585967.5	spe954-rna-XM_006068458.2
spe716-rna-XM_010804224.3	spe954-rna-XM_006068457.2
spe716-rna-XM_005205402.3	spe954-rna-XM_006068453.2
spe716-rna-XM_005205407.4	spe954-rna-XM_006068460.2
spe716-rna-XM_002686803.5	spe954-rna-XM_025291087.1
spe716-rna-XM_005205418.4	spe954-rna-XM_025291089.1
spe716-rna-NM_001206170.2	spe954-rna-XM_006046424.2
spe716-rna-NM_001206519.1	spe954-rna-XM_006046423.2
spe716-rna-XM_024990762.1	spe954-rna-XM_025291113.1
spe716-rna-XM_005205444.4	spe954-rna-XM_006046409.2
spe716-rna-XM_002686784.5	spe954-rna-XM_006046408.2
spe716-rna-XM_024990670.1	spe954-rna-XM_006046406.2
spe716-rna-NM_001075764.1	spe954-rna-XM_006046407.2
spe716-rna-NM_001102288.2	spe954-rna-XM_025291124.1
spe716-rna-NM_001075427.2	spe954-rna-XM_006071486.2
spe716-id-TRGC6	spe954-id-LOC102396333
spe716-rna-XM_005205448.4	spe954-rna-XM_006071487.2
spe716-rna-NM_174018.2	spe954-rna-XM_025291135.1
spe716-rna-NM_174063.2	spe954-rna-XM_006065935.2
spe716-rna-NM_001013001.1	spe954-rna-XM_006065936.2
spe716-rna-XM_005205386.4	spe954-rna-XM_025291142.1
spe716-rna-NM_001012998.2	spe954-rna-XM_006069690.2
spe716-rna-XM_024990407.1	spe954-rna-XM_006069688.2
spe716-rna-NM_174004.3	spe954-rna-XM_006069684.2
spe716-rna-NM_001046390.2	spe954-rna-XM_006069682.2
spe716-rna-XM_024990813.1	spe954-rna-XM_025291153.1
spe716-rna-XM_024990694.1	spe954-rna-XM_006071016.2
spe716-rna-XM_015469121.2	spe954-rna-XM_025291156.1
spe716-rna-NM_001205440.1	spe954-rna-XM_006071012.2
spe716-rna-XM_024990527.1	spe954-rna-XM_006073263.2
spe716-rna-XM_002686799.6	spe954-rna-XM_006073266.2
spe716-rna-XM_015469227.2	spe954-rna-XM_006073268.2
spe716-rna-XM_024990887.1	spe954-rna-XM_006073271.2
spe716-rna-XM_024990870.1	spe954-rna-XM_006073274.2
spe716-rna-NM_001083395.2	spe954-rna-XM_006073277.2
spe716-rna-XM_002686809.6	spe954-rna-XM_006073278.2
spe716-rna-XM_024991059.1	spe954-rna-XM_025292029.1
spe716-rna-XM_002686810.6	spe954-rna-XM_006071764.2
spe716-rna-XM_005205458.4	spe954-rna-XM_006050703.2
spe716-rna-XM_005205460.4	spe954-rna-XM_006050702.2
spe716-rna-XM_024991066.1	spe954-rna-XM_006050701.2
spe716-rna-XM_015469370.2	spe954-rna-XM_025292041.1
spe716-rna-XM_015469383.2	spe954-rna-XM_006053721.2
spe716-rna-XM_024991068.1	spe954-rna-XM_025291166.1
spe716-rna-XM_003585969.5	spe954-rna-XM_006053719.2
spe716-rna-XM_010804256.3	spe954-rna-XM_025291172.1
spe716-rna-XM_024990522.1	spe954-rna-XM_025291176.1
spe716-rna-NM_001075558.1	spe954-rna-XM_006053708.2
spe716-rna-NM_001192237.1	spe954-rna-XM_006071043.2
spe716-rna-NM_001206782.1	spe954-rna-XM_006071044.2
spe716-rna-NM_001077997.1	spe954-rna-XM_006071047.2
spe716-rna-XM_005205478.4	spe954-rna-XM_025291190.1
spe716-rna-XM_003585971.5	spe954-rna-XM_025291195.1
spe716-rna-XM_005205470.4	spe954-rna-XM_006066285.2
spe716-rna-NM_001046372.2	spe954-rna-XM_006066290.2
spe716-rna-XM_005205472.4	spe954-rna-XM_025291205.1
spe716-rna-XM_024991079.1	spe954-rna-XM_006066292.2
spe716-rna-NM_001046553.2	spe954-rna-XM_006066295.2
spe716-rna-XM_024991087.1	spe954-rna-XM_025291211.1
spe716-rna-XM_002686828.5	spe954-rna-XM_006041946.2
spe716-rna-XM_024991088.1	spe954-rna-XM_025291222.1
spe716-rna-NM_001076221.1	spe954-rna-XM_006042447.2
spe716-rna-XM_010804296.2	spe954-rna-XM_025291225.1
spe716-rna-NM_174702.3	spe954-rna-XM_006042586.2
spe716-rna-XM_024990905.1	spe954-rna-XM_025291229.1
spe716-rna-NM_001192648.1	spe954-rna-XM_006055652.2
spe716-rna-XM_005205492.4	spe954-rna-XM_025291234.1
spe716-rna-NM_001097566.1	spe954-rna-XM_006055653.2
spe716-rna-NM_001037610.2	spe954-rna-XM_006055654.2
spe716-rna-XM_005205508.4	spe954-rna-XM_025291241.1
spe716-rna-NM_001105443.2	spe954-rna-XM_006055696.2
spe716-rna-NM_001101246.1	spe954-rna-XM_006055660.2
spe716-rna-NM_001197032.1	spe954-rna-XM_006055661.2
spe716-rna-XM_005205506.4	spe954-rna-XM_006055663.2
spe716-rna-XM_010804301.3	spe954-rna-XM_025291250.1
spe716-rna-XM_010804309.3	spe954-rna-XM_025291248.1
spe716-rna-XM_005205503.4	spe954-rna-XM_006055667.2
spe716-rna-XM_005205489.2	spe954-rna-XM_006055669.2
spe716-rna-XM_010804326.3	spe954-rna-XM_025291253.1
spe716-rna-XM_005205544.4	spe954-rna-XM_006057200.2
spe716-rna-NM_001319882.1	spe954-rna-XM_025291254.1
spe716-rna-NM_001206257.2	spe954-rna-XM_006066077.2
spe716-rna-XM_005205539.4	spe954-rna-XM_006066078.2
spe716-rna-NM_001046106.1	spe954-rna-XM_006066076.2
spe716-rna-NM_001192381.1	spe954-rna-XM_025291262.1
spe716-rna-XM_024991094.1	spe954-rna-XM_006066084.2
spe716-rna-XM_010804332.3	spe954-rna-XM_025291263.1
spe716-rna-XM_024991096.1	spe954-rna-XM_006066065.2
spe716-rna-XM_003585981.5	spe954-rna-XM_006066068.2
spe716-rna-NM_001076134.2	spe954-rna-XM_025291268.1
spe716-rna-NM_001206111.1	spe954-rna-XM_006066062.2
spe716-rna-NM_001038214.1	spe954-rna-XM_025291269.1
spe716-rna-NM_001075375.1	spe954-rna-XM_006066058.2
spe716-rna-NM_001101198.1	spe954-rna-XM_006066056.2
spe716-rna-XM_005205521.4	spe954-rna-XM_025291274.1
spe716-rna-NM_001077899.2	spe954-rna-XM_006066047.2
spe716-rna-NM_174168.1	spe954-rna-XM_006055280.2
spe716-rna-XM_024991098.1	spe954-rna-XM_006055279.2
spe716-rna-NM_001046061.2	spe954-rna-XM_006055278.2
spe716-rna-XM_005205541.4	spe954-rna-XM_006055273.2
spe716-rna-XM_024990908.1	spe954-rna-XM_006055271.2
spe716-rna-XM_010804337.3	spe954-rna-XM_025291282.1
spe716-rna-NM_001014845.3	spe954-rna-XM_025291284.1
spe716-rna-XM_015469714.2	spe954-rna-XM_025291285.1
spe716-rna-XM_024990705.1	spe954-rna-XM_025291293.1
spe716-rna-XM_005205526.4	spe954-rna-XM_006055247.2
spe716-rna-XM_002686859.5	spe954-rna-XM_025291304.1
spe716-rna-NM_001191503.1	spe954-rna-XM_025291306.1
spe716-rna-XM_024990917.1	spe954-rna-XM_025291307.1
spe716-rna-XM_003585986.5	spe954-rna-XM_006075228.2
spe716-rna-NM_001080314.2	spe954-rna-XM_025291320.1
spe716-rna-XM_005205589.4	spe954-rna-XM_006075225.2
spe716-rna-XM_005205611.4	spe954-rna-XM_025291323.1
spe716-rna-NM_174556.1	spe954-rna-XM_006051307.2
spe716-rna-NM_174554.3	spe954-rna-XM_006051279.2
spe716-rna-XM_024991106.1	spe954-rna-XM_006051278.2
spe716-rna-NM_174229.2	spe954-rna-XM_006051280.2
spe716-rna-NM_001083505.2	spe954-rna-XM_006051282.2
spe716-rna-NM_001076967.2	spe954-rna-XM_006051283.2
spe716-rna-XM_024991108.1	spe954-rna-XM_006051287.2
spe716-rna-XM_005205582.4	spe954-rna-XM_025291332.1
spe716-rna-XM_005205614.4	spe954-rna-XM_006051290.2
spe716-rna-NM_001206632.1	spe954-rna-XM_025291340.1
spe716-rna-NM_001038197.1	spe954-rna-XM_025291341.1
spe716-rna-XM_005205570.1	spe954-rna-XM_006051292.2
spe716-rna-XM_005205600.4	spe954-rna-XM_025291344.1
spe716-rna-XM_024991119.1	spe954-rna-XM_006051297.2
spe716-rna-NM_001206433.1	spe954-rna-XM_025291347.1
spe716-rna-NM_001034329.2	spe954-rna-XM_006051302.2
spe716-rna-XM_002686890.5	spe954-rna-XM_006051304.2
spe716-rna-NM_001075997.1	spe954-rna-XM_006051305.2
spe716-rna-XM_010804378.3	spe954-rna-XM_025291348.1
spe716-rna-NM_001035047.1	spe954-rna-XM_006051306.2
spe716-rna-NM_001102302.1	spe954-rna-XM_025291365.1
spe716-rna-XM_002686892.5	spe954-rna-XM_025291366.1
spe716-rna-XM_024990468.1	spe954-rna-XM_006049550.2
spe716-rna-XM_024991120.1	spe954-rna-XM_006049553.2
spe716-rna-XM_015470090.2	spe954-rna-XM_025291367.1
spe716-rna-NM_001097571.1	spe954-rna-XM_006049315.2
spe716-rna-XM_024990538.1	spe954-rna-XM_006049306.2
spe716-rna-NM_001083422.1	spe954-rna-XM_006049305.2
spe716-rna-XM_003585989.5	spe954-rna-XM_025291382.1
spe716-rna-NM_001038679.2	spe954-rna-XM_006046318.2
spe716-rna-NM_001034662.2	spe954-rna-XM_006046319.2
spe716-rna-XM_005205645.4	spe954-rna-XM_006046322.2
spe716-rna-XM_005205659.4	spe954-rna-XM_025291389.1
spe716-rna-XM_024990466.1	spe954-rna-XM_006080472.2
spe716-rna-NM_001105036.1	spe954-rna-XM_025292043.1
spe716-rna-NM_001075389.2	spe954-rna-XM_006058832.2
spe716-rna-XM_010804408.3	spe954-rna-XM_025291395.1
spe716-rna-XM_024990797.1	spe954-rna-XM_025291398.1
spe716-rna-NM_001199002.1	spe954-rna-XM_006058828.2
spe716-rna-XM_024990669.1	spe954-rna-XM_025291399.1
spe716-rna-NM_001083453.1	spe954-rna-XM_006058820.2
spe716-rna-XM_010804428.3	spe954-rna-XM_025291402.1
spe716-rna-XM_005205673.4	spe954-rna-XM_006058818.2
spe716-id-LOC112446413	spe954-id-LOC102399687
spe716-rna-XM_024990881.1	spe954-rna-XM_006058836.1
spe716-rna-NM_001191184.1	spe954-rna-XM_025291404.1
spe716-rna-XM_015470256.2	spe954-rna-XM_006049628.2
spe716-rna-NM_001192944.1	spe954-rna-XM_006049631.2
spe716-rna-XM_015470366.2	spe954-rna-XM_006049632.2
spe716-rna-NM_001014949.1	spe954-rna-XM_006049637.2
spe716-rna-NM_001099147.1	spe954-rna-XM_006049638.2
spe716-rna-XM_024990491.1	spe954-rna-XM_025291412.1
spe716-rna-XM_024990697.1	spe954-rna-XM_025291416.1
spe716-rna-NM_001205706.1	spe954-rna-XM_006072425.2
spe716-rna-XM_015470182.2	spe954-rna-XM_025291419.1
spe716-rna-XM_005205666.4	spe954-rna-XM_025291445.1
spe716-rna-NM_001046628.1	spe954-rna-XM_006052611.1
spe716-rna-NM_001193219.1	spe954-rna-XM_025291447.1
spe716-rna-XM_005205644.4	spe954-rna-XM_006060575.2
spe716-rna-NM_175829.2	spe954-rna-XM_006060576.2
spe716-rna-XM_024990474.1	spe954-rna-XM_006060579.2
spe716-rna-NM_001105387.1	spe954-rna-XM_025291455.1
spe716-rna-XM_024990449.1	spe954-rna-XM_006060582.2
spe716-rna-XM_003585994.4	spe954-rna-XM_006060585.2
spe716-rna-XM_002686915.4	spe954-rna-XM_006072801.2
spe716-rna-NM_001075969.1	spe954-rna-XM_006078987.2
spe716-rna-XM_005205670.4	spe954-rna-XM_006078982.2
spe716-rna-XM_005205718.4	spe954-rna-XM_025291464.1
spe716-rna-NM_001205671.1	spe954-rna-XM_025291466.1
spe716-rna-NM_001205744.1	spe954-rna-XM_006069714.2
spe716-rna-XM_010804471.2	spe954-rna-XM_025291472.1
spe716-rna-XM_024991144.1	spe954-rna-XM_025291473.1
spe716-rna-XM_024990953.1	spe954-rna-XM_025291474.1
spe716-rna-NM_205784.1	spe954-rna-XM_025292056.1
spe716-rna-XM_005205699.4	spe954-rna-XM_006041124.2
spe716-rna-XM_010804453.3	spe954-rna-NM_001290901.1
spe716-rna-XM_005205680.4	spe954-rna-XM_025291475.1
spe716-rna-XM_024991145.1	spe954-rna-XM_006074400.2
spe716-rna-XM_002686946.5	spe954-rna-XM_025291480.1
spe716-rna-XM_010804456.3	spe954-rna-XM_025291477.1
spe716-rna-NM_001105498.1	spe954-rna-XM_025291481.1
spe716-rna-NM_001046467.3	spe954-rna-XM_006074396.2
spe716-rna-XM_005205720.4	spe954-rna-XM_006074395.2
spe716-rna-NM_174567.1	spe954-rna-XM_006074392.2
spe716-rna-XM_005205738.4	spe954-rna-XM_006074386.2
spe716-rna-NM_001206990.1	spe954-rna-XM_006074379.2
spe716-rna-NM_001045869.1	spe954-rna-XM_006074377.2
spe716-rna-XM_010804498.3	spe954-rna-XM_025291501.1
spe716-rna-XM_005205740.4	spe954-rna-XM_025291500.1
spe716-rna-XM_024991150.1	spe954-rna-XM_025291488.1
spe716-rna-XM_005205732.4	spe954-rna-XM_006074375.2
spe716-rna-NM_001098090.1	spe954-rna-XM_006074373.2
spe716-rna-NM_001034672.2	spe954-rna-XM_006074372.2
spe716-rna-NM_001192220.1	spe954-rna-XM_006074369.2
spe716-rna-XM_005205707.4	spe954-rna-XM_025291505.1
spe716-rna-XM_003586002.5	spe954-rna-XM_025291511.1
spe716-rna-XM_024991157.1	spe954-rna-XM_025291515.1
spe716-rna-XM_010804462.3	spe954-rna-XM_006043402.2
spe716-rna-NM_001037614.2	spe954-rna-XM_006043406.2
spe716-rna-NM_001034591.2	spe954-rna-XM_006043410.2
spe716-rna-NM_001075227.1	spe954-rna-XM_006043412.2
spe716-rna-XM_005205743.4	spe954-rna-XM_025291523.1
spe716-rna-NM_001034785.2	spe954-rna-XM_006043413.2
spe716-rna-XM_024991158.1	spe954-rna-XM_025291531.1
spe716-rna-NM_001192121.1	spe954-rna-XM_025291533.1
spe716-rna-NM_001083368.1	spe954-rna-XM_006041453.2
spe716-rna-NM_001082448.1	spe954-rna-XM_025291538.1
spe716-rna-NM_001076426.2	spe954-rna-XM_006047720.2
spe716-rna-XM_002686951.5	spe954-rna-XM_025291541.1
spe716-rna-XM_024990569.1	spe954-rna-XM_006047722.2
spe716-rna-XM_002686960.5	spe954-rna-XM_025291542.1
spe716-rna-NM_001191504.2	spe954-rna-XM_006047726.2
spe716-rna-XM_005205750.4	spe954-rna-XM_025291546.1
spe716-rna-NM_001102207.1	spe954-rna-XM_025292062.1
spe716-rna-XM_024990734.1	spe954-rna-XM_025291547.1
spe716-rna-NM_001192941.1	spe954-rna-XM_006042328.2
spe716-rna-NM_001012519.1	spe954-rna-XM_006042327.2
spe716-rna-NM_001035402.2	spe954-rna-XM_006079869.2
spe716-rna-XM_024990452.1	spe954-rna-XM_025291553.1
spe716-rna-XM_024990720.1	spe954-rna-XM_006079866.2
spe716-rna-NM_001105373.1	spe954-rna-XM_006079863.1
spe716-rna-XM_002686964.6	spe954-rna-XM_025291577.1
spe716-rna-NM_001046483.1	spe954-rna-XM_006079861.2
spe716-rna-XM_015470745.2	spe954-rna-XM_025291587.1
spe716-rna-XM_024990639.1	spe954-rna-XM_025291579.1
spe716-rna-XM_005205769.4	spe954-rna-XM_006079853.2
spe716-rna-NM_001130931.2	spe954-rna-XM_006079852.2
spe716-rna-NM_001130930.1	spe954-rna-XM_025291591.1
spe716-rna-NM_001076884.1	spe954-rna-XM_006079850.2
spe716-rna-XM_002686969.5	spe954-rna-XM_006079849.2
spe716-rna-NM_203362.2	spe954-rna-XM_006041171.2
spe716-rna-XM_005205852.4	spe954-rna-XM_006049828.2
spe716-rna-XM_005205788.4	spe954-rna-XM_006049829.2
spe716-rna-XM_010804593.3	spe954-rna-XM_025290763.1
spe716-rna-NM_001102533.1	spe954-rna-XM_006051823.2
spe716-rna-NM_001192358.1	spe954-rna-XM_006056237.2
spe716-rna-XM_002686994.4	spe954-rna-XM_006043429.2
spe716-rna-XM_024990678.1	spe954-rna-XM_025291604.1
spe716-rna-NM_001205851.2	spe954-rna-XM_025291595.1
spe716-rna-NM_001040513.1	spe954-rna-XM_006076891.2
spe716-rna-NM_001192577.1	spe954-rna-XM_025291610.1
spe716-rna-XM_002686999.6	spe954-rna-XM_006078766.2
spe716-rna-NM_001193208.1	spe954-rna-XM_006078767.2
spe716-rna-NM_001076997.1	spe954-rna-XM_006078770.2
spe716-rna-XM_005205902.4	spe954-rna-XM_025291615.1
spe716-rna-XM_010804597.3	spe954-rna-XM_006078771.2
spe716-rna-XM_024991176.1	spe954-rna-XM_025291628.1
spe716-rna-NM_001101922.1	spe954-rna-XM_025291630.1
spe716-rna-XM_005205813.4	spe954-rna-XM_006078775.2
spe716-rna-XM_005205833.4	spe954-rna-XM_025291641.1
spe716-rna-XM_024991177.1	spe954-rna-XM_025291638.1
spe716-rna-XM_024990553.1	spe954-rna-XM_006078780.2
spe716-rna-NM_001035040.2	spe954-rna-XM_006078784.2
spe716-rna-XM_024990652.1	spe954-rna-XM_025291647.1
spe716-rna-XM_024991182.1	spe954-rna-XM_025291654.1
spe716-rna-NM_001205658.1	spe954-rna-XM_006078788.2
spe716-rna-XM_024990498.1	spe954-rna-XM_006078791.2
spe716-rna-XM_024991186.1	spe954-rna-XM_025291659.1
spe716-rna-XM_015470772.2	spe954-rna-XM_006078795.2
spe716-rna-XM_005205919.3	spe954-rna-XM_025291671.1
spe716-rna-NM_001098969.2	spe954-rna-XM_025291673.1
spe716-rna-XM_024991195.1	spe954-rna-XM_025291676.1
spe716-rna-XM_002687075.5	spe954-rna-XM_006048139.2
spe716-rna-NM_001037466.1	spe954-rna-XM_025291681.1
spe716-rna-NM_001046632.1	spe954-rna-XM_025291683.1
spe716-rna-NM_001046635.1	spe954-rna-XM_025291684.1
spe716-rna-XM_010804617.2	spe954-rna-XM_025290732.1
spe716-rna-NM_001040569.2	spe954-rna-XM_006048135.2
spe716-rna-XM_002687005.2	spe954-rna-XM_025290733.1
spe716-rna-XM_024990901.1	spe954-rna-XM_006052098.2
spe716-rna-XM_002687080.2	spe954-rna-XM_025291686.1
spe716-rna-XM_024991197.1	spe954-rna-XM_025291696.1
spe716-rna-XM_024991202.1	spe954-rna-XM_006052102.1
spe716-id-LOC101902292	spe954-id-LOC102410576
spe716-rna-NM_001040509.2	spe954-rna-XM_006052094.2
spe716-rna-NM_001113727.2	spe954-rna-XM_006052091.2
spe716-id-LOC112446443	spe954-id-LOC102409921
spe716-id-LOC101902375	spe954-id-LOC102402338
spe716-id-LOC104972311	spe954-id-LOC112586556
spe716-id-LOC112441528	spe954-id-LOC112586554
spe716-id-LOC617189	spe954-id-LOC102408266
spe716-id-LOC617183	spe954-id-LOC102399421
spe716-id-LOC112446431	spe954-id-LOC112586421
spe716-rna-XM_024991206.1	spe954-id-LOC112586566
spe716-rna-XM_024991204.1	spe954-id-LOC112586586
spe716-id-LOC101904319	spe954-id-LOC102397485
spe716-rna-NM_001080904.1	spe954-id-LOC112586608
spe716-id-LOC101904045	spe954-id-LOC112586612
spe716-id-LOC112446440	spe954-id-LOC102392010
spe716-rna-XM_002693883.6	spe954-id-LOC112586620
spe716-id-LOC112446442	spe954-id-LOC102404724
spe716-id-LOC101902515	spe954-rna-XM_025291707.1
spe716-rna-NM_174690.1	spe954-rna-XM_006051550.2
spe716-id-LOC505349	spe954-id-LOC102399307
spe716-rna-XM_005205862.3	spe954-rna-XM_025291717.1
spe716-rna-NM_001206189.1	spe954-rna-XM_006051545.2
spe716-rna-XM_005228612.4	spe954-rna-XM_006080872.2
spe716-rna-XM_005205930.4	spe954-rna-XM_006051539.2
spe716-rna-XM_015470780.1	spe954-rna-XM_025290740.1
spe716-rna-XM_015470783.2	spe954-rna-XM_006051551.2
spe716-rna-NM_001080913.1	spe954-rna-XM_006051537.2
spe716-rna-XM_002687117.3	spe954-rna-XM_025290767.1
spe716-rna-XM_005205871.4	spe954-rna-XM_025291729.1
spe716-rna-XM_010804562.3	spe954-rna-XM_025291731.1
spe716-rna-NM_001144104.1	spe954-rna-XM_006071872.2
spe716-rna-NM_001143871.1	spe954-rna-NM_001290916.1
spe716-rna-NM_001078072.2	spe954-rna-XM_025291733.1
spe716-rna-XM_024990915.1	spe954-rna-XM_006071870.2
spe716-rna-XM_005205858.4	spe954-rna-XM_025291734.1
spe716-rna-XM_010804713.1	spe954-rna-XM_025290742.1
spe716-rna-XM_015470784.1	spe954-rna-XM_006071867.2
spe716-rna-XM_002687123.5	spe954-rna-XM_006071923.2
spe716-rna-XM_002687124.1	spe954-rna-XM_006071922.2
spe716-rna-NM_001101924.1	spe954-rna-XM_006071864.2
spe716-rna-XM_002687021.1	spe954-rna-XM_006071861.2
spe716-rna-XM_002687126.2	spe954-rna-XM_025290744.1
spe716-rna-XM_010804641.1	spe954-rna-XM_025290748.1
spe716-rna-XM_002687127.1	spe954-rna-XM_025291740.1
spe716-rna-XM_024990940.1	spe954-rna-XM_025291741.1
spe716-rna-XM_015470790.2	spe954-rna-XM_006071858.2
spe716-rna-XM_024990943.1	spe954-rna-XM_006071855.2
spe716-rna-XM_024990958.1	spe954-rna-XM_025290751.1
spe716-rna-XM_010804715.2	spe954-rna-XM_025290754.1
spe716-rna-XM_002687134.1	spe954-rna-XM_025290755.1
spe716-rna-XM_005205839.3	spe954-rna-XM_006073342.2
spe716-rna-XM_024991212.1	spe954-rna-XM_006073341.2
spe716-rna-XM_024991213.1	spe954-rna-XM_025292067.1
spe716-rna-XM_024990518.1	spe954-rna-XM_006070125.2
spe716-rna-XM_024990578.1	spe954-rna-XM_025291744.1
spe716-rna-NM_001045879.2	spe954-rna-XM_006072215.2
spe716-rna-XM_002687138.4	spe954-rna-XM_025291753.1
spe716-rna-XM_024991216.1	spe954-rna-XM_025292068.1
spe716-rna-XM_005205934.2	spe954-rna-XM_006072220.2
spe716-rna-XM_015470819.2	spe954-rna-XM_006072224.2
spe716-rna-XM_003586025.5	spe954-rna-XM_025292094.1
spe716-rna-NM_174706.2	spe954-rna-XM_025290770.1
spe716-rna-NM_001191280.2	spe954-rna-XM_006072238.2
spe716-rna-NM_001097574.2	spe954-rna-XM_006072240.2
spe716-rna-XM_024990911.1	spe954-rna-XM_006072245.2
spe716-rna-XM_005205939.4	spe954-rna-XM_025290771.1
spe716-rna-XM_024990576.1	spe954-rna-XM_025292123.1
spe716-rna-XM_024990608.1	spe954-rna-XM_025292086.1
spe716-rna-XM_024990936.1	spe954-rna-XM_025292099.1
spe716-rna-XM_010804668.3	spe954-rna-XM_025291755.1
spe716-rna-XM_005205878.4	spe954-rna-XM_025291758.1
spe716-rna-XM_005205830.4	spe954-rna-XM_025291765.1
spe716-rna-XM_005205795.3	spe954-rna-XM_025291782.1
spe716-rna-NM_001099145.2	spe954-rna-XM_025291790.1
spe716-rna-NM_205779.1	spe954-rna-XM_006049090.2
spe716-rna-XM_010804544.3	spe954-rna-XM_006049098.2
spe716-rna-XM_024990835.1	spe954-rna-XM_025291793.1
spe716-rna-NM_181037.3	spe954-rna-XM_006043056.2
spe716-rna-XM_015470825.2	spe954-rna-XM_025291806.1
spe716-rna-XM_010804552.3	spe954-rna-XM_025291812.1
spe716-rna-XM_010804591.3	spe954-rna-XM_025291816.1
spe716-rna-NM_174017.2	spe954-rna-XM_006077681.2
spe716-rna-XM_024990504.1	spe954-rna-XM_006077673.2
spe716-rna-NM_001035077.2	spe954-rna-XM_025291829.1
spe716-rna-XM_005205868.4	spe954-rna-XM_006077669.2
spe716-rna-XM_024991248.1	spe954-rna-XM_025291820.1
spe716-rna-XM_024991249.1	spe954-rna-XM_025290773.1
spe716-rna-XM_015470830.2	spe954-rna-XM_006077666.2
spe716-rna-XM_015470788.2	spe954-rna-XM_025291837.1
spe716-rna-XM_024990947.1	spe954-rna-XM_025291839.1
spe716-rna-XM_024990629.1	spe954-rna-XM_006077664.2
spe716-rna-NM_001206923.1	spe954-rna-XM_025291840.1
spe716-rna-NM_001078154.1	spe954-rna-XM_025291841.1
spe716-rna-XM_005205827.4	spe954-rna-XM_025291850.1
spe716-rna-XM_024990387.1	spe954-rna-XM_025291854.1
spe716-rna-XM_002687050.4	spe954-rna-XM_025290774.1
spe716-rna-NM_001031764.2	spe954-rna-XM_025291861.1
spe716-rna-XM_024991251.1	spe954-rna-XM_025291864.1
spe716-rna-NM_001076441.1	spe954-rna-XM_006049610.2
spe716-rna-XM_024991265.1	spe954-rna-XM_025291876.1
spe716-rna-XM_010804685.3	spe954-rna-XM_025291899.1
spe716-rna-NM_001102354.1	spe954-rna-XM_006049614.2
spe716-rna-XM_005205978.4	spe954-rna-XM_025291902.1
spe716-rna-NM_174040.2	spe954-rna-XM_025292128.1
spe716-rna-NM_001077917.1	spe954-rna-XM_025291912.1
spe716-rna-NM_001192842.1	spe954-rna-XM_006077322.2
spe716-rna-XM_015470762.2	spe954-rna-XM_025290730.1
spe716-rna-XM_024991292.1	spe954-rna-XM_006077319.2
spe716-rna-XM_015470860.2	spe954-rna-XM_025291920.1
spe716-rna-XM_010804693.3	spe954-rna-XM_025291921.1
spe716-rna-XM_024991301.1	spe954-rna-XM_025291933.1
spe716-rna-XM_024990691.1	spe954-rna-XM_025291935.1
spe716-rna-NM_001075786.2	spe954-rna-XM_006061405.2
spe716-rna-XM_015470861.2	spe954-rna-XM_025291943.1
spe716-rna-XM_024991302.1	spe954-rna-XM_006061412.2
spe716-rna-NM_001192188.2	spe954-rna-XM_006061402.2
spe716-rna-XM_024990471.1	spe954-rna-XM_025291949.1
spe716-rna-XM_010804706.3	spe954-rna-XM_025291953.1
spe716-rna-NM_001192449.1	spe954-rna-XM_006041811.2
spe716-rna-XM_024991304.1	spe954-rna-XM_025291959.1
spe716-rna-XM_024991308.1	spe954-rna-XM_025291960.1
spe716-rna-NM_001206781.1	spe954-rna-XM_006076598.2
spe716-rna-XM_024991310.1	spe954-rna-XM_025290776.1
spe716-rna-XM_024991196.1	spe954-rna-XM_006052094.2
spe716-id-LOC101902375	spe954-id-LOC102402879
spe716-id-LOC101907820	spe954-id-LOC112586574
spe716-rna-XM_024990955.1	spe954-rna-XM_025291715.1
spe716-id-LOC112441528	spe954-id-LOC112586617
spe716-id-LOC101902875	spe954-id-LOC112586423
spe716-id-LOC617183	spe954-id-LOC112586604
spe716-id-LOC112446431	spe954-id-LOC112586606
spe716-id-LOC112446440	spe954-id-LOC102397160
spe716-id-LOC112446435	spe954-id-LOC112586601
spe716-id-LOC107132438	spe954-id-LOC112586607
spe716-rna-NM_001040509.2	spe954-rna-XM_006048135.2
spe716-rna-NM_001113727.2	spe954-rna-XM_025291685.1
spe716-rna-XM_024990955.1	spe954-rna-XM_025291701.1
spe716-id-LOC112441528	spe954-id-LOC102404119
spe716-id-LOC101902875	spe954-id-LOC112586421
spe716-id-LOC112446433	spe954-id-LOC112586595
spe716-id-LOC112446431	spe954-id-LOC102401052
spe716-rna-NM_001080904.1	spe954-id-LOC112586620
spe716-id-LOC101904045	spe954-id-LOC112586611
spe716-id-LOC101903590	spe954-rna-XM_025291707.1
spe716-id-LOC112446443	spe954-id-LOC102406984
spe716-id-LOC104972311	spe954-id-LOC112586619
spe716-id-LOC101902875	spe954-id-LOC112586620
spe716-id-LOC617183	spe954-id-LOC102405360
spe716-rna-XM_024991203.1	spe954-id-LOC102404724
spe716-rna-NM_001080904.1	spe954-id-LOC102401260
spe716-rna-NM_001040569.2	spe954-rna-XM_025291697.1
spe716-id-LOC101902875	spe954-id-LOC112586411
spe716-id-LOC112446433	spe954-id-LOC112586561
spe716-id-LOC112446431	spe954-id-LOC112586423
spe716-id-LOC783647	spe954-id-LOC112586595
spe716-rna-XM_002693883.6	spe954-id-LOC102406341
spe716-id-LOC100336993	spe954-id-LOC112586609
spe716-rna-NM_001046632.1	spe954-rna-XM_025290767.1
spe716-rna-XM_002687005.2	spe954-rna-XM_025290740.1
spe716-rna-NM_001113727.2	spe954-rna-XM_006051550.2
spe716-id-LOC101907820	spe954-id-LOC102392036
spe716-id-LOC104972311	spe954-id-LOC102405046
spe716-id-LOC101902875	spe954-id-LOC112586620
spe716-id-LOC617183	spe954-id-LOC112586619
spe716-rna-XM_002693883.6	spe954-id-LOC102406341
spe716-id-LOC112446436	spe954-id-LOC102406984
spe716-id-LOC112446433	spe954-id-LOC112586561
spe716-id-LOC104972274	spe954-id-LOC102404119
spe716-id-LOC783647	spe954-id-LOC102408266
spe716-id-LOC112446436	spe954-id-LOC102409921
spe716-rna-NM_174690.1	spe954-rna-XM_006052094.2
spe716-rna-XM_015470781.2	spe954-rna-XM_025290736.1
spe716-rna-XM_002687117.3	spe954-rna-XM_025291684.1
spe716-rna-NM_001034613.1	spe954-rna-XM_006065162.2
spe716-rna-XM_015468951.2	spe954-rna-XM_025272552.1
spe716-rna-NM_174649.2	spe954-rna-XM_006065144.2
spe716-rna-NM_001206519.1	spe954-rna-XM_025271997.1
spe716-rna-XM_024990407.1	spe954-rna-XM_006053283.2
spe716-rna-XM_024990870.1	spe954-rna-XM_025271916.1
spe716-rna-XM_002686809.6	spe954-rna-XM_025271934.1
spe716-rna-NM_001046390.2	spe954-rna-XM_006069734.2
spe716-rna-XM_024990813.1	spe954-rna-XM_025273060.1
spe716-rna-XM_015469121.2	spe954-rna-XM_025272083.1
spe716-rna-XM_024990527.1	spe954-rna-XM_025272097.1
spe716-rna-XM_002686810.6	spe954-rna-XM_006074593.2
spe716-rna-NM_001192977.1	spe954-rna-XM_006070767.2
spe716-rna-XM_024992263.1	spe954-rna-XM_025273826.1
spe716-rna-XM_005206115.4	spe954-rna-XM_025274001.1
spe716-rna-XM_024991667.1	spe954-rna-XM_006051425.2
spe716-rna-XM_024991448.1	spe954-rna-XM_025274377.1
spe716-rna-XM_010804896.3	spe954-rna-XM_006066087.2
spe716-rna-XM_002687232.4	spe954-rna-XM_006066088.2
spe716-rna-XM_002687231.6	spe954-rna-XM_025274433.1
spe716-rna-NM_001192873.2	spe954-rna-XM_025274446.1
spe716-rna-NM_001193221.1	spe954-rna-XM_006066094.2
spe716-rna-NM_001083490.1	spe954-rna-XM_006066100.2
spe716-rna-XM_005206138.3	spe954-rna-XM_006073590.2
spe716-rna-XM_005206196.4	spe954-rna-XM_025274545.1
spe716-rna-NM_001078027.1	spe954-rna-XM_025274735.1
spe716-rna-XM_024992418.1	spe954-rna-XM_025275112.1
spe716-rna-XM_005206220.4	spe954-rna-XM_025276405.1
spe716-rna-NM_001192141.1	spe954-rna-XM_006067559.2
spe716-rna-XM_024992431.1	spe954-rna-XM_025276348.1
spe716-rna-XM_010804911.3	spe954-rna-XM_025276330.1
spe716-rna-XM_002687293.5	spe954-rna-XM_006074289.2
spe716-rna-NM_001192458.1	spe954-rna-XM_006065133.2
spe716-rna-XM_005206307.4	spe954-rna-XM_025275565.1
spe716-rna-XM_005206091.4	spe954-rna-XM_025280264.1
spe716-rna-XM_024991667.1	spe954-rna-XM_006074307.2
spe716-rna-XM_005206164.4	spe954-rna-XM_006074305.2
spe716-rna-XM_010804896.3	spe954-rna-XM_006049718.2
spe716-rna-NM_001191351.1	spe954-rna-XM_006049714.2
spe716-rna-XM_010804898.3	spe954-rna-XM_006049713.2
spe716-rna-XM_002687232.4	spe954-rna-XM_025280286.1
spe716-rna-XM_002687231.6	spe954-rna-XM_006049705.2
spe716-rna-NM_001192873.2	spe954-rna-XM_006049704.2
spe716-rna-XM_005206138.3	spe954-rna-XM_006049701.2
spe716-rna-XM_002687424.1	spe954-rna-XM_006049892.1
spe716-rna-XM_015471137.2	spe954-rna-XM_006054319.2
spe716-rna-XM_002687434.4	spe954-rna-XM_025282515.1
spe716-rna-XM_003586072.1	spe954-rna-XM_006054322.2
spe716-rna-XM_002687439.1	spe954-rna-XM_006078479.1
spe716-rna-XM_002687594.3	spe954-rna-XM_006076898.2
spe716-rna-NM_001206762.1	spe954-rna-XM_006076901.1
spe716-rna-XM_002687449.1	spe954-rna-XM_006040147.2
spe716-rna-XM_002687460.3	spe954-rna-XM_025282453.1
spe716-rna-XM_024992628.1	spe954-rna-XM_006045657.2
spe716-rna-XM_015471260.2	spe954-rna-XM_006064666.2
spe716-rna-XM_024991413.1	spe954-rna-XM_006059779.2
spe716-rna-XM_010805545.3	spe954-rna-XM_006059786.2
spe716-rna-NM_001102525.2	spe954-rna-XM_025283216.1
spe716-rna-NM_001076408.2	spe954-rna-XM_006059806.2
spe716-rna-XM_003586125.5	spe954-rna-XM_025283234.1
spe716-rna-NM_001099120.2	spe954-rna-XM_025283235.1
spe716-rna-XM_005206170.4	spe954-rna-XM_025284218.1
spe716-rna-NM_001008663.1	spe954-rna-XM_006058475.2
spe716-rna-NM_001257404.1	spe954-rna-XM_006058474.2
spe716-rna-NM_001075913.1	spe954-rna-XM_025282533.1
spe716-rna-NM_001101111.1	spe954-rna-XM_025284225.1
spe716-rna-XM_024992429.1	spe954-rna-XM_006058469.2
spe716-rna-NM_001046411.1	spe954-rna-XM_006046605.2
spe716-rna-XM_002687439.1	spe954-rna-XM_006054320.2
spe716-rna-XM_002687443.4	spe954-rna-XM_006054323.1
spe716-rna-NM_001206762.1	spe954-rna-XM_025282443.1
spe716-rna-XM_010805246.1	spe954-rna-XM_025282444.1
spe716-rna-XM_010805276.2	spe954-rna-XM_006076899.2
spe716-rna-XM_002687459.3	spe954-rna-XM_006076897.1
spe716-rna-XM_024992625.1	spe954-rna-XM_025282411.1
spe716-rna-XM_024992633.1	spe954-rna-XM_025283220.1
spe716-rna-XM_010805518.3	spe954-rna-XM_006059816.2
spe716-rna-XM_015471260.2	spe954-rna-XM_025283234.1
spe716-rna-NM_001002884.1	spe954-rna-XM_006059364.2
spe716-rna-XM_005207046.4	spe954-rna-XM_006076414.2
spe716-rna-XM_002687592.2	spe954-rna-XM_025282441.1
spe716-rna-NM_001206762.1	spe954-rna-XM_006054319.2
spe716-rna-XM_002687456.1	spe954-rna-XM_006039759.1
spe716-rna-XM_010805276.2	spe954-rna-XM_006054323.1
spe716-rna-XM_002687598.3	spe954-rna-XM_025282442.1
spe716-rna-XM_002687608.2	spe954-rna-XM_006078480.1
spe716-rna-XM_010805275.1	spe954-rna-XM_025282505.1
spe716-rna-XM_002687456.1	spe954-rna-XM_006069428.2
spe716-rna-XM_002687598.3	spe954-rna-XM_006069426.1
spe716-rna-XM_003586082.1	spe954-rna-XM_006039759.1
spe716-rna-XM_002687608.2	spe954-rna-XM_025282442.1
spe716-rna-XM_002687496.1	spe954-rna-XM_006078480.1
spe716-rna-NM_001079629.2	spe954-rna-XM_006073198.2
spe716-rna-NM_001192520.2	spe954-rna-XM_006062137.2
spe716-rna-XM_003586031.5	spe954-rna-XM_006062142.2
spe716-rna-XM_003586032.5	spe954-rna-XM_006062141.2
spe716-rna-NM_001101184.1	spe954-rna-XM_006062144.2
spe716-rna-NM_001075317.1	spe954-rna-XM_006062146.2
spe716-rna-XM_024992363.1	spe954-rna-XM_006062147.2
spe716-rna-XM_015470867.2	spe954-rna-XM_025284467.1
spe716-rna-XM_002687170.6	spe954-rna-XM_025284466.1
spe716-rna-NM_001078161.2	spe954-rna-XM_006071218.2
spe716-rna-XM_024992367.1	spe954-rna-XM_025284461.1
spe716-rna-XM_005206019.4	spe954-rna-XM_025284442.1
spe716-rna-XM_003586037.5	spe954-rna-XM_006080839.2
spe716-rna-NM_001037819.1	spe954-rna-XM_006048659.2
spe716-rna-NM_001105631.1	spe954-rna-XM_025284432.1
spe716-rna-XM_024992325.1	spe954-rna-XM_025284427.1
spe716-rna-XM_002707818.5	spe954-rna-XM_006046061.2
spe716-rna-XM_024992380.1	spe954-rna-XM_025284423.1
spe716-rna-NM_001206069.1	spe954-rna-XM_006073216.2
spe716-rna-XM_024992007.1	spe954-rna-XM_006073215.2
spe716-rna-XM_010804747.3	spe954-rna-XM_006073213.2
spe716-rna-NM_001192669.2	spe954-rna-XM_006073207.2
spe716-rna-NM_174192.3	spe954-rna-XM_025284414.1
spe716-rna-XM_024992389.1	spe954-rna-XM_006049501.2
spe716-rna-XM_024991981.1	spe954-rna-XM_006075137.2
spe716-rna-XM_024992350.1	spe954-rna-XM_025284410.1
spe716-rna-NM_001192555.1	spe954-rna-XM_025284398.1
spe716-rna-NM_181811.2	spe954-rna-NM_001290842.1
spe716-rna-NM_001079602.2	spe954-rna-XM_025284407.1
spe716-rna-NM_001102137.2	spe954-rna-XM_025284396.1
spe716-rna-XM_024992390.1	spe954-rna-XM_006074836.2
spe716-rna-NM_001099390.1	spe954-rna-XM_006074844.2
spe716-rna-XM_024992400.1	spe954-rna-XM_025284389.1
spe716-rna-XM_002687180.6	spe954-rna-XM_025284384.1
spe716-rna-NM_181023.2	spe954-rna-XM_006079514.2
spe716-rna-XM_005206074.4	spe954-rna-XM_006079519.2
spe716-rna-XM_005206079.4	spe954-rna-XM_025284377.1
spe716-rna-NM_001192291.2	spe954-rna-XM_006073007.2
spe716-rna-NM_001193083.2	spe954-rna-XM_006073008.2
spe716-rna-NM_173945.4	spe954-rna-XM_006073009.2
spe716-rna-XM_024992014.1	spe954-rna-XM_025284376.1
spe716-rna-XM_024992163.1	spe954-rna-XM_025284364.1
spe716-rna-NM_001077047.2	spe954-rna-XM_006046999.2
spe716-rna-XM_015470890.2	spe954-rna-XM_025284352.1
spe716-rna-XM_002687188.6	spe954-rna-XM_006046997.2
spe716-rna-NM_174375.2	spe954-rna-NM_001319799.1
spe716-rna-XM_010804772.3	spe954-rna-XM_006067018.2
spe716-rna-NM_001103321.1	spe954-rna-XM_006067020.2
spe716-rna-XM_005206044.3	spe954-rna-XM_025284346.1
spe716-rna-NM_001038578.2	spe954-rna-XM_006062956.2
spe716-rna-XM_010804759.3	spe954-rna-XM_006062955.2
spe716-rna-NM_173910.1	spe954-rna-XM_006062953.2
spe716-rna-NM_173906.4	spe954-rna-XM_006062952.2
spe716-rna-NM_173999.3	spe954-rna-XM_006066820.2
spe716-rna-XM_005206126.4	spe954-rna-XM_025284341.1
spe716-rna-XM_024992402.1	spe954-rna-XM_006053789.2
spe716-rna-NM_001081618.1	spe954-rna-XM_006070219.2
spe716-rna-NM_001076258.1	spe954-rna-XM_006070221.2
spe716-rna-XM_005206118.4	spe954-rna-XM_006070223.2
spe716-rna-XM_024991406.1	spe954-rna-XM_006064492.2
spe716-rna-NM_001083773.1	spe954-rna-XM_006064489.2
spe716-rna-XM_005206113.4	spe954-rna-XM_025284337.1
spe716-rna-XM_024992233.1	spe954-rna-XM_006064485.2
spe716-rna-NM_001038063.2	spe954-rna-XM_006064480.2
spe716-rna-NM_174306.3	spe954-rna-XM_006064479.2
spe716-rna-NM_001077904.1	spe954-rna-XM_006064474.2
spe716-rna-XM_005206128.4	spe954-rna-XM_006064476.2
spe716-rna-XM_024992410.1	spe954-rna-XM_025284319.1
spe716-rna-NM_001040493.1	spe954-rna-XM_006064466.2
spe716-rna-NM_001205837.1	spe954-rna-XM_025284328.1
spe716-rna-NM_174828.2	spe954-rna-XM_006063685.2
spe716-rna-XM_024992263.1	spe954-rna-XM_006063686.2
spe716-rna-XM_005206100.4	spe954-rna-XM_006063688.2
spe716-rna-XM_010804828.3	spe954-rna-XM_025284315.1
spe716-rna-XM_005206103.3	spe954-rna-XM_006063696.2
spe716-rna-XM_024991353.1	spe954-rna-XM_006063702.2
spe716-rna-XM_005206115.4	spe954-rna-XM_006063698.2
spe716-rna-NM_001038568.1	spe954-rna-XM_006063703.2
spe716-rna-XM_005206091.4	spe954-rna-XM_006063704.2
spe716-rna-XM_024991667.1	spe954-rna-XM_006063705.2
spe716-rna-XM_024991448.1	spe954-rna-XM_006063709.2
spe716-rna-XM_005206164.4	spe954-rna-XM_006063712.2
spe716-rna-XM_015470950.2	spe954-rna-XM_006063717.2
spe716-rna-XM_010804896.3	spe954-rna-XM_006063723.2
spe716-rna-NM_001191351.1	spe954-rna-XM_006063724.2
spe716-rna-XM_010804898.3	spe954-rna-XM_025284304.1
spe716-rna-XM_002687232.4	spe954-rna-XM_006063726.2
spe716-rna-XM_002687231.6	spe954-rna-XM_025284302.1
spe716-rna-NM_001192873.2	spe954-rna-XM_006063734.2
spe716-rna-NM_001083490.1	spe954-rna-XM_006063735.2
spe716-rna-XM_024991994.1	spe954-rna-XM_025284298.1
spe716-rna-XM_005206138.3	spe954-rna-XM_006063736.2
spe716-rna-XM_005206196.4	spe954-rna-XM_025284259.1
spe716-rna-NM_174123.3	spe954-rna-XM_006047495.2
spe716-rna-NM_001075678.2	spe954-rna-XM_006047493.2
spe716-rna-XM_024991461.1	spe954-rna-XM_006047471.2
spe716-rna-XM_010804860.3	spe954-rna-XM_025284262.1
spe716-rna-NM_001038047.1	spe954-rna-XM_006047470.2
spe716-rna-XM_024991706.1	spe954-rna-XM_006047467.2
spe716-rna-NM_001078027.1	spe954-rna-XM_006046646.2
spe716-rna-NM_001075269.1	spe954-rna-XM_006046643.2
spe716-rna-NM_001035038.1	spe954-rna-XM_006046645.2
spe716-rna-NM_174732.2	spe954-rna-XM_006046641.2
spe716-rna-NM_001045949.2	spe954-rna-XM_006046638.2
spe716-rna-XM_024991523.1	spe954-rna-XM_006046636.2
spe716-rna-XM_005206170.4	spe954-rna-XM_025284247.1
spe716-rna-XM_010804850.3	spe954-rna-XM_006046614.2
spe716-rna-XM_024991730.1	spe954-rna-XM_006046620.2
spe716-rna-XM_024992418.1	spe954-rna-XM_006046630.2
spe716-rna-XM_010804902.3	spe954-rna-XM_006046612.2
spe716-rna-XM_005206205.4	spe954-rna-XM_006046610.2
spe716-rna-NM_001206544.1	spe954-rna-XM_025284244.1
spe716-rna-XM_005206244.3	spe954-rna-XM_025284239.1
spe716-rna-XM_005206207.1	spe954-rna-XM_006046607.2
spe716-rna-NM_001192095.1	spe954-rna-XM_006046606.2
spe716-rna-NM_001033610.1	spe954-rna-XM_006046605.2
spe716-rna-XM_005206216.4	spe954-rna-XM_006046603.2
spe716-rna-NM_001098385.1	spe954-rna-XM_006046600.2
spe716-rna-XM_010804918.3	spe954-rna-XM_006046599.2
spe716-rna-XM_002687245.5	spe954-rna-XM_006046597.2
spe716-rna-XM_010804910.2	spe954-rna-XM_006046591.2
spe716-rna-NM_001008663.1	spe954-rna-XM_006058465.2
spe716-rna-NM_001082616.1	spe954-rna-XM_006058468.2
spe716-rna-NM_001075913.1	spe954-rna-XM_006058470.2
spe716-rna-NM_001193068.1	spe954-rna-XM_025282534.1
spe716-rna-NM_001046411.1	spe954-rna-XM_006058475.2
spe716-rna-XM_005206209.4	spe954-rna-XM_025284224.1
spe716-rna-XM_005206220.4	spe954-rna-XM_025284218.1
spe716-rna-NM_001192141.1	spe954-rna-XM_025284213.1
spe716-rna-XM_024992431.1	spe954-rna-XM_006058485.2
spe716-rna-XM_005206253.2	spe954-rna-XM_025284205.1
spe716-rna-XM_005206213.4	spe954-rna-XM_025284202.1
spe716-rna-XM_024992351.1	spe954-rna-XM_025282532.1
spe716-rna-XM_024991949.1	spe954-rna-XM_025284201.1
spe716-rna-XM_002687293.5	spe954-rna-XM_006058496.2
spe716-rna-XM_015470967.2	spe954-rna-XM_006058497.2
spe716-rna-XM_005206256.4	spe954-rna-XM_006058499.2
spe716-rna-NM_001083435.2	spe954-rna-XM_006058500.2
spe716-rna-XM_024992319.1	spe954-rna-XM_006058507.2
spe716-rna-XM_005206320.4	spe954-rna-XM_006058502.2
spe716-rna-XM_015471005.2	spe954-rna-XM_025284179.1
spe716-rna-XM_005206279.4	spe954-rna-XM_006058516.2
spe716-rna-NM_001192458.1	spe954-rna-XM_006058523.2
spe716-rna-NM_001083430.1	spe954-rna-XM_006058522.2
spe716-rna-XM_024991782.1	spe954-rna-XM_025284156.1
spe716-rna-XM_010805008.3	spe954-rna-XM_025284153.1
spe716-rna-XM_010805033.3	spe954-rna-XM_025282531.1
spe716-rna-XM_005206278.4	spe954-rna-XM_006052627.2
spe716-rna-XM_005206289.4	spe954-rna-XM_006052623.2
spe716-rna-NM_001101189.1	spe954-rna-XM_006052619.2
spe716-rna-XM_024992441.1	spe954-rna-XM_025284151.1
spe716-rna-NM_001192754.1	spe954-rna-XM_025284136.1
spe716-rna-XM_005206307.4	spe954-rna-XM_025284127.1
spe716-rna-XM_005206331.4	spe954-rna-XM_025284120.1
spe716-rna-NM_001035354.1	spe954-rna-XM_006075779.2
spe716-rna-NM_001038559.2	spe954-rna-XM_025284117.1
spe716-rna-XM_024991965.1	spe954-rna-XM_025284115.1
spe716-rna-XM_024992442.1	spe954-rna-XM_006075786.2
spe716-rna-XM_002687279.5	spe954-rna-XM_006075793.2
spe716-rna-NM_001075418.2	spe954-rna-XM_006075795.2
spe716-rna-NM_001075216.1	spe954-rna-XM_006075796.2
spe716-rna-XM_010804941.3	spe954-rna-XM_006075797.2
spe716-rna-NM_001076414.1	spe954-rna-XM_006075799.2
spe716-rna-XM_005206313.4	spe954-rna-XM_025284096.1
spe716-rna-XM_024992445.1	spe954-rna-XM_025284100.1
spe716-rna-XM_024992450.1	spe954-rna-XM_006075806.2
spe716-rna-NM_001075666.1	spe954-rna-XM_006075808.2
spe716-rna-NM_001192371.1	spe954-rna-XM_006075811.2
spe716-rna-XM_005206329.4	spe954-rna-XM_025284088.1
spe716-rna-XM_005206300.4	spe954-rna-XM_006075813.2
spe716-rna-XM_024992452.1	spe954-rna-XM_006075816.2
spe716-rna-XM_024991469.1	spe954-rna-XM_006075817.2
spe716-rna-NM_001102378.1	spe954-rna-XM_006075819.2
spe716-rna-XM_024992453.1	spe954-rna-XM_025284083.1
spe716-rna-NM_001034204.1	spe954-rna-XM_006054534.2
spe716-rna-XM_003586053.5	spe954-rna-XM_006054535.2
spe716-rna-XM_024992456.1	spe954-rna-XM_006054537.2
spe716-rna-XM_005206261.4	spe954-rna-XM_006054538.2
spe716-rna-XM_024992458.1	spe954-rna-XM_025284075.1
spe716-rna-NM_174586.2	spe954-rna-XM_006054545.2
spe716-rna-XM_005206326.4	spe954-rna-XM_006054546.2
spe716-rna-NM_001114191.1	spe954-rna-XM_006054547.2
spe716-rna-XM_010805029.3	spe954-rna-XM_025284072.1
spe716-rna-NM_001015571.3	spe954-rna-XM_006054549.2
spe716-rna-NM_001045932.1	spe954-rna-XM_006054550.2
spe716-rna-NM_001038166.2	spe954-rna-XM_006054553.2
spe716-rna-NM_001046016.1	spe954-rna-XM_006054554.2
spe716-rna-XM_005206310.4	spe954-rna-XM_006054555.2
spe716-rna-XM_005206257.4	spe954-rna-XM_006054558.2
spe716-rna-XM_010804962.3	spe954-rna-XM_025284064.1
spe716-rna-XM_003586054.5	spe954-rna-XM_025284070.1
spe716-rna-NM_001001147.1	spe954-rna-XM_006054562.2
spe716-rna-XM_005206317.4	spe954-rna-XM_006054563.2
spe716-rna-NM_174378.2	spe954-rna-NM_001290936.1
spe716-rna-XM_024992330.1	spe954-rna-XM_006049135.2
spe716-rna-XM_002687331.1	spe954-rna-XM_006049131.2
spe716-rna-XM_010805052.1	spe954-rna-XM_025282528.1
spe716-rna-NM_001076992.1	spe954-rna-XM_025284063.1
spe716-rna-XM_002687338.1	spe954-rna-XM_006046831.2
spe716-rna-XM_002687343.2	spe954-rna-XM_025282526.1
spe716-rna-XM_002687345.6	spe954-rna-XM_025284062.1
spe716-rna-XM_002687346.6	spe954-rna-XM_025282524.1
spe716-rna-XM_024992895.1	spe954-rna-XM_025284061.1
spe716-rna-NM_001078073.1	spe954-rna-XM_006052429.2
spe716-rna-XM_005206404.4	spe954-rna-XM_025284059.1
spe716-rna-XM_010805037.1	spe954-rna-XM_025284055.1
spe716-rna-XM_024991961.1	spe954-rna-XM_006059436.2
spe716-rna-NM_001001135.3	spe954-rna-XM_006059438.2
spe716-rna-XM_005206378.4	spe954-rna-XM_006059442.2
spe716-rna-XM_005206391.4	spe954-rna-XM_025284052.1
spe716-rna-XM_005206369.3	spe954-rna-XM_025284047.1
spe716-rna-NM_001191205.1	spe954-rna-XM_006059448.2
spe716-rna-XM_005206392.4	spe954-rna-XM_006059453.2
spe716-rna-NM_001102090.1	spe954-rna-XM_006059455.2
spe716-rna-NM_001101930.2	spe954-rna-XM_025284044.1
spe716-rna-XM_010805048.3	spe954-rna-XM_006053601.2
spe716-rna-XM_010805041.3	spe954-rna-XM_006061657.2
spe716-rna-XM_005206394.4	spe954-rna-XM_025284027.1
spe716-rna-XM_002687323.6	spe954-rna-XM_006073716.2
spe716-rna-XM_005206409.4	spe954-rna-XM_025284022.1
spe716-rna-NM_001075461.1	spe954-rna-XM_006073642.2
spe716-rna-XM_024991811.1	spe954-rna-XM_025284020.1
spe716-rna-NM_001101233.1	spe954-rna-XM_025284014.1
spe716-rna-NM_001025320.2	spe954-rna-XM_006042624.2
spe716-rna-XM_024991894.1	spe954-rna-XM_006042620.2
spe716-rna-XM_005206413.4	spe954-rna-XM_006042623.2
spe716-rna-NM_001206093.1	spe954-rna-XM_006077067.2
spe716-rna-XM_024992308.1	spe954-rna-XM_025284003.1
spe716-rna-XM_005206418.4	spe954-rna-XM_006058175.2
spe716-rna-NM_001025318.2	spe954-rna-XM_006058174.2
spe716-rna-XM_024991944.1	spe954-rna-XM_025284002.1
spe716-rna-NM_001193167.1	spe954-rna-XM_006051512.2
spe716-rna-NM_001205492.1	spe954-rna-XM_025283997.1
spe716-rna-XM_010805057.3	spe954-rna-XM_006055954.2
spe716-rna-XM_024992899.1	spe954-rna-XM_025283996.1
spe716-rna-XM_010805062.3	spe954-rna-XM_025283992.1
spe716-rna-NM_001192963.1	spe954-rna-XM_025283988.1
spe716-rna-XM_015471037.2	spe954-rna-XM_025283987.1
spe716-rna-NM_001099037.1	spe954-rna-XM_006062724.2
spe716-rna-NM_001206918.1	spe954-rna-XM_006062726.2
spe716-rna-XM_005206434.4	spe954-rna-XM_006055240.2
spe716-rna-NM_001113261.1	spe954-rna-XM_006058411.2
spe716-rna-NM_001205297.1	spe954-rna-XM_006058409.2
spe716-rna-XM_024991915.1	spe954-rna-XM_025283963.1
spe716-rna-XM_024992288.1	spe954-rna-XM_025283959.1
spe716-rna-XM_005206456.4	spe954-rna-XM_025283958.1
spe716-rna-XM_010805088.3	spe954-rna-XM_006058385.2
spe716-rna-NM_001075757.2	spe954-rna-XM_006058384.2
spe716-rna-NM_001034239.1	spe954-rna-XM_006058383.2
spe716-rna-XM_002687385.6	spe954-rna-XM_006058380.2
spe716-rna-NM_001076365.2	spe954-rna-XM_006058378.2
spe716-rna-NM_001077829.1	spe954-rna-XM_006058377.2
spe716-rna-XM_002687388.5	spe954-rna-XM_006064264.2
spe716-rna-NM_001007805.1	spe954-rna-NM_001290941.1
spe716-rna-NM_180999.1	spe954-rna-XM_025283944.1
spe716-rna-NM_001078159.1	spe954-rna-NM_001290914.1
spe716-rna-XM_005206464.4	spe954-rna-XM_006064271.2
spe716-rna-XM_015471047.1	spe954-rna-XM_006064277.2
spe716-rna-XM_003586067.4	spe954-rna-XM_025283940.1
spe716-rna-XM_005206461.4	spe954-rna-XM_006042957.2
spe716-rna-NM_001083654.1	spe954-rna-XM_006042956.2
spe716-rna-XM_002687393.6	spe954-rna-XM_006042955.2
spe716-rna-XM_010805084.3	spe954-rna-XM_025283933.1
spe716-rna-XM_010805108.3	spe954-rna-XM_025283922.1
spe716-rna-NM_001098379.1	spe954-rna-XM_025283921.1
spe716-rna-XM_024992302.1	spe954-rna-XM_006047293.2
spe716-rna-NM_174086.1	spe954-rna-NM_001290905.1
spe716-rna-XM_024992482.1	spe954-rna-XM_025283917.1
spe716-rna-NM_001101173.1	spe954-rna-XM_006053476.2
spe716-rna-XM_024992485.1	spe954-rna-XM_025285047.1
spe716-rna-NM_001206182.1	spe954-rna-XM_006066457.2
spe716-rna-XM_024991593.1	spe954-rna-XM_006066455.2
spe716-rna-NM_001014914.2	spe954-rna-XM_025283913.1
spe716-rna-XM_005206552.4	spe954-rna-XM_006066452.2
spe716-rna-XM_002687648.5	spe954-rna-XM_006066451.2
spe716-rna-XM_024992487.1	spe954-rna-XM_025283912.1
spe716-rna-XM_024991863.1	spe954-rna-XM_006066446.2
spe716-rna-XM_005206638.4	spe954-rna-XM_025283910.1
spe716-rna-XM_024992489.1	spe954-rna-XM_025283907.1
spe716-rna-NM_001075562.2	spe954-rna-XM_006073562.2
spe716-rna-NM_001192886.2	spe954-rna-XM_006073563.2
spe716-rna-XM_010805192.3	spe954-rna-XM_006073565.2
spe716-rna-NM_001206076.1	spe954-rna-XM_006073571.2
spe716-rna-XM_002687653.4	spe954-rna-XM_006073568.2
spe716-rna-NM_001206082.1	spe954-rna-XM_006073567.2
spe716-rna-NM_001205668.1	spe954-rna-XM_025283902.1
spe716-rna-NM_001038114.2	spe954-rna-XM_006046654.2
spe716-rna-NM_001104990.1	spe954-rna-XM_006072606.2
spe716-rna-NM_001193049.1	spe954-rna-XM_006072608.2
spe716-rna-XM_002687551.6	spe954-rna-XM_025283890.1
spe716-rna-XM_003586089.5	spe954-rna-XM_006072616.2
spe716-rna-XM_002687401.6	spe954-rna-XM_025283881.1
spe716-rna-XM_024992900.1	spe954-rna-XM_006063751.2
spe716-rna-XM_005206687.4	spe954-rna-XM_025283879.1
spe716-rna-NM_001205591.1	spe954-rna-XM_006077934.2
spe716-rna-NM_001205490.1	spe954-rna-XM_006077933.2
spe716-rna-NM_001045935.3	spe954-rna-XM_025283872.1
spe716-rna-XM_005206617.4	spe954-rna-XM_006077927.2
spe716-rna-NM_174204.3	spe954-rna-XM_006077929.2
spe716-rna-NM_001103340.1	spe954-rna-XM_006077924.2
spe716-rna-XM_005206562.4	spe954-rna-XM_006077925.2
spe716-rna-NM_001192284.1	spe954-rna-XM_006077923.2
spe716-rna-XM_003586095.5	spe954-rna-XM_006077938.2
spe716-rna-XM_005206553.4	spe954-rna-XM_006077918.2
spe716-rna-XM_005206554.3	spe954-rna-XM_006077919.2
spe716-rna-NM_001192039.1	spe954-rna-XM_025283862.1
spe716-rna-XM_024991441.1	spe954-rna-XM_006077909.2
spe716-rna-XM_005206611.4	spe954-rna-XM_025283857.1
spe716-rna-XM_024991473.1	spe954-rna-XM_025283844.1
spe716-rna-NM_001024481.2	spe954-rna-XM_006077903.2
spe716-rna-XM_005206626.4	spe954-rna-XM_006077899.2
spe716-rna-NM_001076196.1	spe954-rna-XM_006077895.1
spe716-rna-XM_005206563.4	spe954-rna-XM_025283837.1
spe716-rna-XM_005206628.4	spe954-rna-XM_025283830.1
spe716-rna-XM_003586076.5	spe954-rna-XM_006077887.2
spe716-rna-XM_024992287.1	spe954-rna-XM_006077889.2
spe716-rna-XM_024991643.1	spe954-rna-XM_025283821.1
spe716-rna-XM_002687563.5	spe954-rna-XM_006077893.2
spe716-rna-XM_010805169.3	spe954-rna-XM_006077884.2
spe716-rna-NM_001205842.1	spe954-rna-XM_006077882.2
spe716-rna-XM_024992117.1	spe954-rna-XM_025283789.1
spe716-rna-XM_005206589.4	spe954-rna-XM_006077880.2
spe716-rna-NM_001113305.2	spe954-rna-XM_025283817.1
spe716-rna-NM_001034282.1	spe954-rna-XM_006077861.2
spe716-rna-XM_002687567.6	spe954-rna-XM_006077860.2
spe716-rna-XM_024992496.1	spe954-rna-XM_025283785.1
spe716-rna-XM_024991407.1	spe954-rna-XM_025283776.1
spe716-rna-NM_001045897.1	spe954-rna-XM_006077857.2
spe716-rna-NM_001102161.1	spe954-rna-XM_006077853.2
spe716-rna-XM_015471065.2	spe954-rna-XM_006077849.2
spe716-rna-NM_181017.2	spe954-rna-XM_025283772.1
spe716-rna-XM_024992500.1	spe954-rna-XM_025283770.1
spe716-rna-NM_001206417.1	spe954-rna-XM_025283769.1
spe716-rna-XM_010805242.3	spe954-rna-XM_025283764.1
spe716-rna-XM_024991482.1	spe954-rna-XM_006074980.2
spe716-rna-XM_005206574.4	spe954-rna-XM_006074981.2
spe716-rna-NM_001007806.2	spe954-rna-XM_006074986.2
spe716-rna-NM_175796.3	spe954-rna-XM_006074987.2
spe716-rna-XM_024991568.1	spe954-rna-XM_025283758.1
spe716-rna-XM_024991566.1	spe954-rna-XM_025283759.1
spe716-rna-XM_005206655.4	spe954-rna-XM_006075002.2
spe716-rna-NM_001076173.1	spe954-rna-XM_006074999.2
spe716-rna-NM_173937.2	spe954-rna-XM_006075005.2
spe716-rna-XM_024991789.1	spe954-rna-XM_025283756.1
spe716-rna-NM_001003907.1	spe954-rna-XM_006075009.2
spe716-rna-XM_005206659.4	spe954-rna-XM_006075010.2
spe716-rna-NM_001205689.1	spe954-rna-XM_006075024.2
spe716-rna-XM_024991618.1	spe954-rna-XM_006075020.2
spe716-rna-XM_015471114.2	spe954-rna-XM_025283746.1
spe716-rna-NM_001075267.2	spe954-rna-XM_006075026.2
spe716-rna-XM_010805115.2	spe954-rna-NM_001290908.1
spe716-rna-NM_001076130.2	spe954-rna-XM_006075027.2
spe716-rna-NM_001192530.1	spe954-rna-XM_006075031.2
spe716-rna-XM_024991626.1	spe954-rna-XM_006075040.2
spe716-rna-XM_005206639.3	spe954-rna-XM_006075038.2
spe716-rna-XM_024992149.1	spe954-rna-XM_006075035.2
spe716-rna-XM_024991542.1	spe954-rna-XM_025283724.1
spe716-rna-XM_005206502.4	spe954-rna-XM_025283735.1
spe716-rna-NM_001077943.1	spe954-rna-XM_006075050.2
spe716-rna-NM_001097993.1	spe954-rna-XM_006075048.2
spe716-rna-NM_001034699.1	spe954-rna-XM_006075051.2
spe716-rna-NM_001103105.1	spe954-rna-XM_006075052.2
spe716-rna-NM_001015561.2	spe954-rna-XM_006075053.2
spe716-rna-XM_024992078.1	spe954-rna-XM_006075054.2
spe716-rna-NM_001034366.1	spe954-rna-XM_006075060.2
spe716-rna-XM_005206651.4	spe954-rna-XM_025283716.1
spe716-rna-XM_010805175.3	spe954-rna-XM_006075063.2
spe716-rna-XM_005206504.4	spe954-rna-XM_025283710.1
spe716-rna-XM_010805129.3	spe954-rna-XM_006075067.2
spe716-rna-XM_010805224.3	spe954-rna-XM_006075073.2
spe716-rna-XM_024991885.1	spe954-rna-XM_006075076.2
spe716-rna-XM_005206535.4	spe954-rna-XM_025283697.1
spe716-rna-XM_024991351.1	spe954-rna-XM_006075078.2
spe716-rna-XM_005206582.4	spe954-rna-XM_006075084.2
spe716-rna-XM_005206705.4	spe954-rna-XM_006075080.2
spe716-rna-XM_002687421.6	spe954-rna-XM_006075085.2
spe716-rna-NM_205803.1	spe954-rna-XM_006075086.2
spe716-rna-XM_010805116.3	spe954-rna-XM_025283693.1
spe716-rna-NM_001076362.2	spe954-rna-XM_006075089.2
spe716-rna-XM_024991496.1	spe954-rna-XM_006075094.2
spe716-rna-XM_002687586.6	spe954-rna-XM_006075090.2
spe716-rna-XM_002687423.1	spe954-rna-XM_006079728.2
spe716-rna-XM_003586080.1	spe954-rna-XM_025282453.1
spe716-rna-XM_002687428.1	spe954-rna-XM_006052033.2
spe716-rna-XM_003586072.1	spe954-rna-XM_006076901.1
spe716-rna-XM_002687441.4	spe954-rna-XM_006076899.2
spe716-rna-XM_002687445.4	spe954-rna-XM_025282515.1
spe716-rna-XM_002687456.1	spe954-rna-XM_006039759.1
spe716-rna-XM_002687459.3	spe954-rna-XM_006054320.2
spe716-rna-XM_002687464.1	spe954-rna-XM_006069440.2
spe716-rna-XM_002687598.3	spe954-rna-XM_006069426.1
spe716-rna-XM_003586082.1	spe954-rna-XM_006069428.2
spe716-rna-XM_024992341.1	spe954-rna-XM_025282439.1
spe716-rna-XM_002687608.2	spe954-rna-XM_006049892.1
spe716-rna-XM_024992343.1	spe954-rna-XM_006051074.2
spe716-rna-XM_002687613.2	spe954-rna-XM_025282434.1
spe716-rna-XM_002687499.1	spe954-rna-XM_006051075.1
spe716-rna-XM_002687500.4	spe954-rna-XM_006051076.2
spe716-rna-XM_002687503.1	spe954-rna-XM_006051077.2
spe716-rna-XM_002687505.5	spe954-rna-XM_006051080.2
spe716-rna-XM_005206757.4	spe954-rna-XM_006051046.2
spe716-rna-XM_002687510.5	spe954-rna-XM_006075867.1
spe716-rna-XM_002687517.5	spe954-rna-XM_025282500.1
spe716-rna-XM_024992503.1	spe954-rna-XM_006051047.2
spe716-rna-XM_010805254.3	spe954-rna-XM_006051048.2
spe716-rna-XM_010805194.3	spe954-rna-XM_025283685.1
spe716-rna-NM_001195027.1	spe954-rna-XM_025283682.1
spe716-rna-XM_024992504.1	spe954-rna-XM_025283679.1
spe716-rna-NM_001098872.2	spe954-rna-XM_006051054.2
spe716-rna-XM_024992175.1	spe954-rna-XM_006073540.2
spe716-rna-NM_001034280.1	spe954-rna-XM_006073542.2
spe716-rna-NM_001081542.1	spe954-rna-XM_006073548.2
spe716-rna-XM_010805257.3	spe954-rna-XM_006073544.2
spe716-rna-XM_002687523.6	spe954-rna-XM_025283675.1
spe716-rna-NM_001035333.2	spe954-rna-XM_006073554.2
spe716-rna-XM_005206549.4	spe954-rna-XM_006071108.2
spe716-rna-NM_174657.2	spe954-rna-XM_006071112.2
spe716-rna-XM_005206665.4	spe954-rna-XM_006071115.2
spe716-rna-XM_015471110.2	spe954-rna-XM_025285040.1
spe716-rna-XM_005228600.1	spe954-rna-XM_025282412.1
spe716-rna-XM_005206614.4	spe954-rna-XM_025283669.1
spe716-rna-NM_001099124.1	spe954-rna-XM_006050107.2
spe716-rna-NM_001102529.1	spe954-rna-XM_025283666.1
spe716-rna-NM_001192678.1	spe954-rna-XM_006050112.2
spe716-rna-XM_005206661.4	spe954-rna-XM_006041355.2
spe716-rna-XM_024992515.1	spe954-rna-XM_006041352.2
spe716-rna-XM_024991738.1	spe954-rna-XM_025283646.1
spe716-rna-NM_001164861.1	spe954-rna-XM_006043582.2
spe716-rna-XM_010805264.3	spe954-rna-XM_006043580.2
spe716-rna-NM_001046229.2	spe954-rna-XM_006043581.2
spe716-rna-NM_001076421.1	spe954-rna-XM_006043577.2
spe716-rna-XM_005206557.4	spe954-rna-XM_006043587.2
spe716-rna-NM_001075507.1	spe954-rna-XM_025283631.1
spe716-rna-XM_005206702.4	spe954-rna-XM_025283633.1
spe716-rna-NM_001192228.2	spe954-rna-XM_025283627.1
spe716-rna-NM_001031767.2	spe954-rna-XM_006058800.2
spe716-rna-NM_001080313.2	spe954-rna-XM_006058801.2
spe716-rna-NM_001191327.1	spe954-rna-XM_006058803.2
spe716-rna-NM_001080240.1	spe954-rna-XM_025282497.1
spe716-rna-XM_015471061.2	spe954-rna-XM_006058807.2
spe716-rna-NM_001046058.2	spe954-rna-XM_006058816.2
spe716-rna-XM_002687640.5	spe954-rna-XM_006058815.2
spe716-rna-NM_001206679.1	spe954-rna-XM_006077196.2
spe716-rna-XM_002687532.5	spe954-rna-XM_006077197.2
spe716-rna-XM_024992522.1	spe954-rna-XM_025283615.1
spe716-rna-NM_174700.2	spe954-rna-XM_006077202.2
spe716-rna-XM_005206478.4	spe954-rna-XM_025283618.1
spe716-rna-NM_001083696.2	spe954-rna-XM_006077203.2
spe716-rna-NM_001046266.1	spe954-rna-XM_025283611.1
spe716-rna-NM_001192948.1	spe954-rna-XM_006077207.2
spe716-rna-XM_005206682.4	spe954-rna-XM_006077208.2
spe716-rna-NM_001100312.1	spe954-rna-XM_006077211.2
spe716-rna-XM_005206630.4	spe954-rna-XM_006077214.2
spe716-rna-XM_024991803.1	spe954-rna-XM_025283601.1
spe716-rna-NM_001038689.2	spe954-rna-XM_006041181.2
spe716-rna-NM_001191391.1	spe954-rna-XM_025283595.1
spe716-rna-XM_002687646.6	spe954-rna-XM_006056596.2
spe716-rna-NM_001046206.1	spe954-rna-XM_006056597.2
spe716-rna-XM_024991328.1	spe954-rna-XM_025283589.1
spe716-rna-NM_001205496.1	spe954-rna-XM_006069583.2
spe716-rna-XM_002687658.6	spe954-rna-XM_006069582.2
spe716-rna-XM_024992091.1	spe954-rna-XM_025283587.1
spe716-rna-NM_001192789.1	spe954-rna-XM_006069580.2
spe716-rna-XM_005206760.4	spe954-rna-XM_006069577.2
spe716-rna-XM_002687663.5	spe954-rna-XM_006069573.2
spe716-rna-NM_001034673.2	spe954-rna-XM_006069572.2
spe716-rna-XM_024992304.1	spe954-rna-XM_006069569.2
spe716-rna-XM_024991938.1	spe954-rna-XM_006069566.2
spe716-rna-NM_001205745.1	spe954-rna-XM_006069563.2
spe716-rna-NM_001046166.1	spe954-rna-XM_006069562.2
spe716-rna-XM_005206798.4	spe954-rna-XM_025283577.1
spe716-rna-XM_005206799.4	spe954-rna-XM_025283574.1
spe716-rna-NM_001015631.2	spe954-rna-XM_025283573.1
spe716-rna-XM_010805315.2	spe954-rna-XM_006069557.2
spe716-rna-NM_001038059.1	spe954-rna-XM_006069556.2
spe716-rna-NM_174473.4	spe954-rna-XM_006069554.2
spe716-rna-NM_001046080.2	spe954-rna-XM_006073633.2
spe716-rna-NM_001046584.2	spe954-rna-XM_025283565.1
spe716-rna-NM_001205588.1	spe954-rna-XM_025285013.1
spe716-rna-XM_010805321.3	spe954-rna-XM_025283564.1
spe716-rna-XM_024991462.1	spe954-rna-XM_025283559.1
spe716-rna-XM_005206773.4	spe954-rna-XM_025283552.1
spe716-rna-NM_001014912.1	spe954-rna-XM_006074428.2
spe716-rna-XM_024991506.1	spe954-rna-XM_006074427.2
spe716-rna-NM_001081594.1	spe954-rna-XM_006074425.2
spe716-rna-NM_173881.2	spe954-rna-XM_006074424.2
spe716-rna-XM_002687677.4	spe954-rna-XM_025283549.1
spe716-rna-XM_010805296.2	spe954-rna-XM_025283525.1
spe716-rna-XM_024991724.1	spe954-rna-XM_025283521.1
spe716-rna-NM_001192762.2	spe954-rna-XM_006056968.2
spe716-rna-NM_174208.2	spe954-rna-XM_006056969.2
spe716-rna-XM_005206839.4	spe954-rna-XM_006056970.2
spe716-rna-NM_001034484.2	spe954-rna-XM_006056971.2
spe716-rna-NM_001077832.1	spe954-rna-XM_006056972.2
spe716-rna-XM_024992217.1	spe954-rna-XM_006056973.2
spe716-rna-XM_010805339.3	spe954-rna-XM_006056975.2
spe716-rna-NM_001045983.1	spe954-rna-XM_006056976.2
spe716-rna-XM_005206838.4	spe954-rna-XM_006056977.2
spe716-rna-XM_024992265.1	spe954-rna-XM_006056980.2
spe716-rna-XM_010805323.3	spe954-rna-XM_006056981.2
spe716-rna-XM_005206855.4	spe954-rna-XM_006056989.2
spe716-rna-XM_010805347.3	spe954-rna-XM_006056995.2
spe716-rna-XM_015471200.2	spe954-rna-XM_006056997.2
spe716-rna-XM_005206809.4	spe954-rna-XM_006057000.2
spe716-rna-XM_002687691.5	spe954-rna-XM_025283505.1
spe716-rna-NM_175792.2	spe954-rna-XM_006057003.2
spe716-rna-NM_001256669.1	spe954-rna-XM_006057004.2
spe716-rna-XM_005206878.3	spe954-rna-XM_025283500.1
spe716-rna-NM_001101051.1	spe954-rna-XM_025283499.1
spe716-rna-XM_024992551.1	spe954-rna-XM_025283495.1
spe716-rna-NM_001017940.1	spe954-rna-XM_006044516.2
spe716-rna-NM_001076189.1	spe954-rna-XM_006052825.2
spe716-rna-NM_001192912.1	spe954-rna-XM_006047329.2
spe716-rna-NM_001083729.1	spe954-rna-XM_006055590.2
spe716-rna-XM_005206842.4	spe954-rna-XM_025283490.1
spe716-rna-NM_001046494.2	spe954-rna-XM_025283489.1
spe716-rna-XM_024992557.1	spe954-rna-XM_006055600.2
spe716-rna-XM_024992572.1	spe954-rna-XM_025283478.1
spe716-rna-XM_024991600.1	spe954-rna-XM_025283474.1
spe716-rna-NM_001075858.2	spe954-rna-XM_006058599.2
spe716-rna-XM_010805368.3	spe954-rna-XM_006069090.2
spe716-rna-XM_015471176.2	spe954-rna-XM_025283463.1
spe716-rna-NM_001076116.1	spe954-rna-XM_006069095.2
spe716-rna-XM_024992582.1	spe954-rna-XM_025283454.1
spe716-rna-NM_001206120.1	spe954-rna-XM_006069105.2
spe716-rna-NM_001192761.2	spe954-rna-XM_025283452.1
spe716-rna-XM_024992906.1	spe954-rna-XM_025283451.1
spe716-rna-NM_001075563.1	spe954-rna-XM_025283444.1
spe716-rna-XM_005206902.4	spe954-rna-XM_025283440.1
spe716-rna-XM_024991848.1	spe954-rna-XM_025283433.1
spe716-rna-XM_024991392.1	spe954-rna-XM_006079533.2
spe716-rna-NM_001205415.2	spe954-rna-XM_006079536.2
spe716-rna-XM_010805390.3	spe954-rna-XM_006079537.2
spe716-rna-NM_001075619.2	spe954-rna-XM_006079538.2
spe716-rna-XM_005206922.4	spe954-rna-XM_006079541.2
spe716-rna-XM_010805391.3	spe954-rna-XM_006079549.2
spe716-rna-XM_024992345.1	spe954-rna-XM_025282429.1
spe716-rna-NM_001289819.1	spe954-rna-XM_006079547.2
spe716-rna-XM_024991693.1	spe954-rna-XM_025283416.1
spe716-rna-NM_001038566.1	spe954-rna-XM_006046523.2
spe716-rna-NM_001076827.2	spe954-rna-XM_006046524.2
spe716-rna-XM_005206917.4	spe954-rna-XM_006046525.2
spe716-rna-XM_024992096.1	spe954-rna-XM_006046528.2
spe716-rna-XM_024991354.1	spe954-rna-XM_025285008.1
spe716-rna-NM_001193005.1	spe954-rna-XM_006075154.2
spe716-rna-XM_015471238.2	spe954-rna-XM_025282494.1
spe716-rna-XM_024992146.1	spe954-rna-XM_025283410.1
spe716-rna-XM_024991718.1	spe954-rna-XM_025283407.1
spe716-rna-XM_024992591.1	spe954-rna-XM_025283404.1
spe716-rna-XM_024992105.1	spe954-rna-XM_025283402.1
spe716-rna-XM_024992307.1	spe954-rna-XM_025282492.1
spe716-rna-XM_024991819.1	spe954-rna-XM_025283396.1
spe716-rna-XM_024992595.1	spe954-rna-XM_025282491.1
spe716-rna-XM_024992907.1	spe954-rna-XM_006064280.2
spe716-rna-XM_005206933.4	spe954-rna-XM_006064286.2
spe716-rna-XM_005206951.4	spe954-rna-XM_025284988.1
spe716-rna-XM_002687736.5	spe954-rna-XM_006073643.2
spe716-rna-NM_001102503.1	spe954-rna-XM_025283385.1
spe716-rna-NM_001032299.1	spe954-rna-XM_025283384.1
spe716-rna-XM_024992597.1	spe954-rna-XM_025283383.1
spe716-rna-NM_001035398.1	spe954-rna-XM_006067648.2
spe716-rna-XM_005206964.4	spe954-rna-XM_025283377.1
spe716-rna-NM_001040482.1	spe954-rna-XM_025283381.1
spe716-rna-NM_001316338.1	spe954-rna-XM_006067641.2
spe716-rna-NM_001192905.1	spe954-rna-XM_006067639.2
spe716-rna-XM_024991563.1	spe954-rna-XM_025283372.1
spe716-rna-NM_001046215.2	spe954-rna-XM_006067635.2
spe716-rna-XM_024991884.1	spe954-rna-XM_025283363.1
spe716-rna-NM_001105334.1	spe954-rna-XM_006067632.2
spe716-rna-NM_001195038.1	spe954-rna-XM_006067631.2
spe716-rna-XM_002687752.5	spe954-rna-XM_006067621.2
spe716-rna-NM_001083485.2	spe954-rna-XM_025283348.1
spe716-rna-XM_024992601.1	spe954-rna-XM_006059617.2
spe716-rna-NM_001040561.2	spe954-rna-XM_006055799.2
spe716-rna-NM_001011680.3	spe954-rna-XM_025283327.1
spe716-rna-XM_010805449.3	spe954-rna-XM_025283326.1
spe716-rna-NM_001105472.1	spe954-rna-XM_006080192.2
spe716-rna-XM_005206981.4	spe954-rna-XM_006080567.2
spe716-rna-XM_005206974.3	spe954-rna-XM_006080570.2
spe716-rna-XM_003586109.1	spe954-rna-XM_006080571.2
spe716-rna-NM_001076028.2	spe954-rna-XM_006052373.2
spe716-rna-NM_001015567.2	spe954-rna-XM_006052374.2
spe716-rna-XM_005206995.4	spe954-rna-XM_006052376.2
spe716-rna-XM_002687771.6	spe954-rna-XM_006052381.2
spe716-rna-NM_001076198.2	spe954-rna-XM_025283315.1
spe716-rna-NM_174422.2	spe954-rna-XM_006044863.2
spe716-rna-XM_005206973.1	spe954-rna-XM_006044864.2
spe716-rna-XM_005206977.4	spe954-rna-XM_006044866.2
spe716-rna-NM_174707.3	spe954-rna-XM_006044868.2
spe716-rna-XM_002687772.5	spe954-rna-XM_006055128.2
spe716-rna-XM_010805460.2	spe954-rna-XM_006055129.2
spe716-rna-XM_024992615.1	spe954-rna-XM_006055130.2
spe716-rna-XM_005206984.4	spe954-rna-XM_025283309.1
spe716-rna-NM_001078089.2	spe954-rna-XM_006055133.2
spe716-rna-NM_001145871.2	spe954-rna-XM_025283307.1
spe716-rna-NM_174547.2	spe954-rna-XM_025283298.1
spe716-rna-XM_005206971.3	spe954-rna-XM_006055151.2
spe716-rna-XM_024992292.1	spe954-rna-XM_006055141.2
spe716-rna-NM_001192921.2	spe954-rna-XM_025283291.1
spe716-rna-XM_002687764.6	spe954-rna-XM_006075675.2
spe716-rna-XM_024991860.1	spe954-rna-XM_025283287.1
spe716-rna-XM_002687781.5	spe954-rna-XM_025283290.1
spe716-rna-NM_001075985.2	spe954-rna-XM_006075671.2
spe716-rna-XM_024991929.1	spe954-rna-XM_006075667.2
spe716-rna-NM_001046385.1	spe954-rna-XM_006075664.2
spe716-rna-XM_005207017.4	spe954-rna-XM_006075663.2
spe716-rna-NM_001100346.1	spe954-rna-XM_006075661.2
spe716-rna-XM_024992056.1	spe954-rna-XM_025283282.1
spe716-rna-NM_001076088.1	spe954-rna-XM_006075651.2
spe716-rna-XM_024992619.1	spe954-rna-XM_025283281.1
spe716-rna-NM_001076355.1	spe954-rna-XM_025283279.1
spe716-rna-NM_001075592.1	spe954-rna-XM_006075644.2
spe716-rna-XM_005207028.4	spe954-rna-XM_025283267.1
spe716-rna-XM_024991535.1	spe954-rna-XM_025283261.1
spe716-rna-XM_024991434.1	spe954-rna-XM_006076438.2
spe716-rna-XM_024992909.1	spe954-rna-XM_025282490.1
spe716-rna-XM_024992622.1	spe954-rna-XM_025283260.1
spe716-rna-XM_003586113.5	spe954-rna-XM_006076430.2
spe716-rna-NM_001046629.1	spe954-rna-XM_025282426.1
spe716-rna-NM_001046630.1	spe954-rna-XM_006076428.2
spe716-rna-NM_001046627.1	spe954-rna-XM_025282423.1
spe716-rna-NM_001046626.1	spe954-rna-XM_006076445.2
spe716-rna-XM_010805489.1	spe954-rna-XM_006076424.2
spe716-rna-XM_024991663.1	spe954-rna-XM_006076418.2
spe716-rna-NM_001076252.1	spe954-rna-XM_006076415.2
spe716-rna-NM_174376.2	spe954-rna-XM_006076414.2
spe716-rna-XM_024992625.1	spe954-rna-XM_025283257.1
spe716-rna-XM_024992628.1	spe954-rna-XM_025283256.1
spe716-rna-XM_010805511.3	spe954-rna-XM_025283241.1
spe716-rna-XM_024992634.1	spe954-rna-XM_025283235.1
spe716-rna-XM_024992639.1	spe954-rna-XM_006059803.2
spe716-rna-XM_024992643.1	spe954-rna-XM_025283220.1
spe716-rna-XM_005207088.4	spe954-rna-XM_025283217.1
spe716-rna-NM_001033616.1	spe954-rna-XM_006059798.2
spe716-rna-XM_005207046.4	spe954-rna-XM_025282411.1
spe716-rna-XM_024991882.1	spe954-rna-XM_006059781.2
spe716-rna-NM_001076081.1	spe954-rna-XM_006059779.2
spe716-rna-NM_001076408.2	spe954-rna-XM_025283210.1
spe716-rna-XM_024992648.1	spe954-rna-XM_006059778.2
spe716-rna-XM_002687808.5	spe954-rna-XM_025282420.1
spe716-rna-XM_003586125.5	spe954-rna-XM_006059774.2
spe716-rna-XM_024992652.1	spe954-rna-XM_025283202.1
spe716-rna-NM_001099120.2	spe954-rna-XM_006064666.2
spe716-rna-NM_174014.2	spe954-rna-XM_006064665.2
spe716-rna-NM_001101276.1	spe954-rna-XM_006064663.2
spe716-rna-XM_002687837.6	spe954-rna-XM_025283194.1
spe716-rna-XM_005207051.4	spe954-rna-XM_006045657.2
spe716-rna-XM_024992659.1	spe954-rna-XM_025283187.1
spe716-rna-XM_002687846.5	spe954-rna-XM_025283175.1
spe716-rna-NM_175779.3	spe954-rna-XM_006069782.2
spe716-rna-XM_005207072.4	spe954-rna-XM_006069779.2
spe716-rna-XM_015471273.2	spe954-rna-XM_006069770.2
spe716-rna-XM_005207047.1	spe954-rna-XM_025283162.1
spe716-rna-XM_002687817.3	spe954-rna-XM_006069764.2
spe716-rna-XM_002687847.5	spe954-rna-XM_006069793.2
spe716-rna-NM_001111108.2	spe954-rna-XM_025282419.1
spe716-rna-NM_001025344.1	spe954-rna-XM_006069762.2
spe716-rna-NM_174603.3	spe954-rna-XM_006069760.2
spe716-rna-XM_005207076.4	spe954-rna-XM_025283158.1
spe716-rna-NM_001083752.1	spe954-rna-XM_006042671.2
spe716-rna-NM_001034211.1	spe954-rna-XM_006067727.2
spe716-rna-NM_001193117.1	spe954-rna-XM_025283147.1
spe716-rna-NM_001163413.1	spe954-rna-XM_006067717.2
spe716-rna-XM_015471297.2	spe954-rna-XM_025284984.1
spe716-rna-XM_024992914.1	spe954-rna-XM_025284982.1
spe716-rna-XM_024992674.1	spe954-rna-XM_025284986.1
spe716-rna-NM_176651.1	spe954-rna-XM_025284964.1
spe716-rna-XM_005207137.4	spe954-rna-XM_025283143.1
spe716-rna-NM_001075425.2	spe954-rna-XM_025283130.1
spe716-rna-XM_024992686.1	spe954-rna-XM_025283125.1
spe716-rna-NM_001024546.2	spe954-rna-XM_006065859.2
spe716-rna-XM_005207149.4	spe954-rna-XM_006065858.2
spe716-rna-NM_001046198.1	spe954-rna-XM_006065856.2
spe716-rna-XM_005207130.3	spe954-rna-XM_006065854.2
spe716-rna-NM_001075525.1	spe954-rna-XM_006065853.2
spe716-rna-XM_024991649.1	spe954-rna-XM_006065851.2
spe716-rna-XM_005207151.1	spe954-rna-XM_006065850.2
spe716-rna-NM_001038199.2	spe954-rna-XM_006065849.2
spe716-rna-XM_015471310.2	spe954-rna-XM_025283121.1
spe716-rna-NM_001013589.3	spe954-rna-XM_006065848.2
spe716-rna-NM_001192056.1	spe954-rna-XM_006065845.2
spe716-rna-NM_001035449.2	spe954-rna-XM_006065844.2
spe716-rna-XM_024991654.1	spe954-rna-XM_006065842.2
spe716-rna-NM_001076217.1	spe954-rna-XM_006065839.2
spe716-rna-XM_024991416.1	spe954-rna-XM_025283112.1
spe716-rna-XM_010805587.3	spe954-rna-XM_025283109.1
spe716-rna-NM_001034456.1	spe954-rna-XM_006065834.2
spe716-rna-NM_001105331.2	spe954-rna-XM_006065830.2
spe716-rna-NM_001083767.1	spe954-rna-XM_006065829.2
spe716-rna-XM_015471307.2	spe954-rna-XM_025283096.1
spe716-rna-XM_024991871.1	spe954-rna-XM_025283104.1
spe716-rna-XM_002687869.5	spe954-rna-XM_006065817.2
spe716-rna-XM_005207124.4	spe954-rna-XM_006065815.2
spe716-rna-XM_010805571.3	spe954-rna-XM_025283075.1
spe716-rna-XM_010805593.3	spe954-rna-XM_006065805.2
spe716-rna-XM_005207116.4	spe954-rna-XM_006065806.2
spe716-rna-NM_001034034.2	spe954-rna-XM_006065800.2
spe716-rna-NM_001206711.1	spe954-rna-XM_006065798.2
spe716-rna-NM_001101088.1	spe954-rna-XM_006065797.2
spe716-rna-NM_001075630.2	spe954-rna-XM_025283073.1
spe716-rna-NM_001102121.2	spe954-rna-XM_006065793.2
spe716-rna-NM_001082434.2	spe954-rna-XM_025283068.1
spe716-rna-NM_001103228.2	spe954-rna-XM_006065788.2
spe716-rna-XM_024991370.1	spe954-rna-XM_025283067.1
spe716-rna-NM_174674.2	spe954-rna-XM_006065778.2
spe716-rna-XM_024992691.1	spe954-rna-XM_006065781.2
spe716-rna-NM_173900.2	spe954-rna-XM_006065777.2
spe716-rna-XM_024991341.1	spe954-rna-XM_006065776.2
spe716-rna-XM_024992694.1	spe954-rna-XM_006068393.2
spe716-rna-XM_024991870.1	spe954-rna-XM_025283060.1
spe716-rna-NM_001015552.1	spe954-rna-XM_025283057.1
spe716-rna-XM_002687898.5	spe954-rna-XM_006053548.2
spe716-rna-NM_205817.1	spe954-rna-XM_006053549.2
spe716-rna-XM_015471316.2	spe954-rna-XM_025283055.1
spe716-rna-XM_002687899.6	spe954-rna-XM_006069000.2
spe716-rna-XM_024992197.1	spe954-rna-XM_006069002.2
spe716-rna-XM_005207206.4	spe954-rna-XM_025283052.1
spe716-rna-NM_001192400.1	spe954-rna-XM_006069004.2
spe716-rna-XM_002687880.4	spe954-rna-XM_006069049.2
spe716-rna-NM_001076370.1	spe954-rna-XM_006069005.2
spe716-rna-NM_001076372.1	spe954-rna-XM_006069006.2
spe716-rna-NM_001082452.2	spe954-rna-XM_025283046.1
spe716-rna-XM_005207223.4	spe954-rna-XM_006069009.2
spe716-rna-NM_001206873.1	spe954-rna-XM_025283042.1
spe716-rna-XM_005207202.4	spe954-rna-XM_006069018.2
spe716-rna-XM_010805628.3	spe954-rna-XM_025283040.1
spe716-rna-XM_010805630.3	spe954-rna-XM_025282484.1
spe716-rna-NM_001098992.1	spe954-rna-XM_006069022.2
spe716-rna-XM_005207242.3	spe954-rna-XM_025283036.1
spe716-rna-XM_002687900.6	spe954-rna-XM_025283034.1
spe716-rna-XM_002687912.5	spe954-rna-XM_006069028.2
spe716-rna-XM_015471342.2	spe954-rna-XM_006069050.2
spe716-rna-NM_174562.2	spe954-rna-XM_006069029.2
spe716-rna-NM_001034322.2	spe954-rna-XM_006069030.2
spe716-rna-XM_024992700.1	spe954-rna-XM_006069031.2
spe716-rna-NM_001105406.1	spe954-rna-XM_006069035.2
spe716-rna-XM_024992702.1	spe954-rna-XM_025283018.1
spe716-rna-XM_024991675.1	spe954-rna-XM_025283008.1
spe716-rna-NM_001205625.1	spe954-rna-XM_006069044.2
spe716-rna-XM_005207266.4	spe954-rna-XM_006069045.2
spe716-rna-XM_024991825.1	spe954-rna-XM_025283002.1
spe716-rna-XM_010805633.3	spe954-rna-XM_025283004.1
spe716-rna-XM_024992710.1	spe954-rna-XM_025282964.1
spe716-rna-XM_010805641.3	spe954-rna-XM_025282993.1
spe716-rna-XM_024991758.1	spe954-rna-XM_025282952.1
spe716-rna-XM_010805667.3	spe954-rna-XM_025282947.1
spe716-rna-XM_005207230.4	spe954-rna-XM_006069913.2
spe716-rna-XM_002687911.4	spe954-rna-XM_006043728.2
spe716-rna-NM_001034467.2	spe954-rna-XM_006043729.2
spe716-rna-XM_024992764.1	spe954-rna-XM_025282942.1
spe716-rna-XM_015460734.2	spe954-rna-XM_006071433.2
spe716-rna-XM_002694663.4	spe954-rna-XM_025282481.1
spe716-rna-XM_024991681.1	spe954-rna-XM_006071430.2
spe716-rna-XM_024992767.1	spe954-rna-XM_006071428.2
spe716-rna-XM_024992770.1	spe954-rna-XM_025282920.1
spe716-rna-NM_174810.2	spe954-rna-XM_006071425.2
spe716-rna-XM_005207346.4	spe954-rna-XM_006071420.2
spe716-rna-XM_005207316.4	spe954-rna-XM_006071416.2
spe716-rna-XM_010805721.3	spe954-rna-XM_006071401.2
spe716-rna-XM_005207335.4	spe954-rna-XM_006071396.2
spe716-rna-NM_001077095.1	spe954-rna-XM_006071395.2
spe716-rna-NM_001075495.1	spe954-rna-XM_006071392.2
spe716-rna-NM_001035408.1	spe954-rna-XM_025282892.1
spe716-rna-XM_002687920.5	spe954-rna-XM_006071383.2
spe716-rna-NM_001035035.2	spe954-rna-XM_006071382.2
spe716-rna-NM_001046557.2	spe954-rna-XM_006071380.2
spe716-rna-XM_024991625.1	spe954-rna-XM_025282891.1
spe716-rna-NM_001076487.1	spe954-rna-XM_006071378.2
spe716-rna-NM_001075134.1	spe954-rna-XM_006071376.2
spe716-rna-XM_024992785.1	spe954-rna-XM_025282889.1
spe716-rna-NM_001076137.1	spe954-rna-XM_006071374.2
spe716-rna-NM_001035296.2	spe954-rna-XM_006071372.2
spe716-rna-XM_005207325.4	spe954-rna-XM_025282878.1
spe716-rna-NM_001046253.3	spe954-rna-XM_006071368.2
spe716-rna-NM_001037475.2	spe954-rna-XM_025282884.1
spe716-rna-NM_001193247.1	spe954-rna-XM_006071366.2
spe716-rna-XM_005207330.4	spe954-rna-XM_006071363.2
spe716-rna-XM_010805731.3	spe954-rna-XM_006071361.2
spe716-rna-XM_010805718.3	spe954-rna-XM_006071353.2
spe716-rna-XM_002687923.6	spe954-rna-XM_025282872.1
spe716-rna-XM_024992230.1	spe954-rna-XM_006071352.2
spe716-rna-XM_005207323.4	spe954-rna-XM_006071346.2
spe716-rna-NM_001078109.1	spe954-rna-XM_006071334.2
spe716-rna-XM_024992789.1	spe954-rna-XM_006071333.2
spe716-rna-NM_001192233.1	spe954-rna-XM_006071329.2
spe716-rna-XM_024991674.1	spe954-rna-XM_006071330.2
spe716-rna-XM_024992242.1	spe954-rna-XM_006071328.2
spe716-rna-XM_002687934.6	spe954-rna-XM_006071325.2
spe716-rna-XM_005207306.4	spe954-rna-XM_006071318.2
spe716-rna-NM_001100335.1	spe954-rna-XM_006071317.2
spe716-rna-XM_024991617.1	spe954-rna-XM_006071316.2
spe716-rna-XM_005207322.4	spe954-rna-XM_006071307.2
spe716-rna-NM_001102319.1	spe954-rna-XM_006071313.2
spe716-rna-XM_024992237.1	spe954-rna-XM_025282843.1
spe716-rna-XM_003586153.4	spe954-rna-XM_025282479.1
spe716-rna-NM_001163936.1	spe954-rna-XM_025282840.1
spe716-rna-XM_005207339.4	spe954-rna-XM_025282833.1
spe716-rna-NM_174715.1	spe954-rna-XM_006071299.2
spe716-rna-XM_005207334.4	spe954-rna-XM_025282478.1
spe716-rna-XM_024991774.1	spe954-rna-XM_006071295.2
spe716-rna-XM_024992791.1	spe954-rna-XM_006071289.2
spe716-rna-XM_005207341.4	spe954-rna-XM_006071288.2
spe716-rna-XM_024991552.1	spe954-rna-XM_006071286.2
spe716-rna-NM_001098916.2	spe954-rna-XM_006071285.2
spe716-rna-XM_024992916.1	spe954-rna-XM_025282477.1
spe716-rna-XM_024991974.1	spe954-rna-XM_025282827.1
spe716-rna-XM_005207393.4	spe954-rna-XM_006071282.2
spe716-rna-XM_002687938.6	spe954-rna-XM_025282824.1
spe716-rna-NM_001192655.1	spe954-rna-XM_025282819.1
spe716-rna-NM_001102377.2	spe954-rna-XM_006071276.2
spe716-rna-NM_001076545.1	spe954-rna-XM_006071274.2
spe716-rna-XM_005207445.4	spe954-rna-XM_025282809.1
spe716-rna-NM_001103292.1	spe954-rna-XM_006071273.2
spe716-rna-NM_001045948.2	spe954-rna-XM_006071272.2
spe716-rna-NM_001101926.2	spe954-rna-XM_025282805.1
spe716-rna-NM_001099730.2	spe954-rna-XM_025282807.1
spe716-rna-XM_024991756.1	spe954-rna-XM_025282802.1
spe716-rna-XM_024992796.1	spe954-rna-XM_006068887.2
spe716-rna-NM_001075610.1	spe954-rna-XM_006068889.2
spe716-rna-XM_024992797.1	spe954-rna-XM_006068890.2
spe716-rna-XM_024992200.1	spe954-rna-XM_025282799.1
spe716-rna-XM_010805757.3	spe954-rna-XM_025282790.1
spe716-rna-XM_003586155.5	spe954-rna-XM_006068894.2
spe716-rna-XM_010805745.3	spe954-rna-XM_025282789.1
spe716-rna-NM_001083382.1	spe954-rna-XM_006068898.2
spe716-rna-NM_173977.3	spe954-rna-XM_025282786.1
spe716-rna-NM_001076962.2	spe954-rna-XM_006068900.2
spe716-rna-XM_005207400.4	spe954-rna-XM_006068903.2
spe716-rna-NM_001076083.1	spe954-rna-XM_006068904.2
spe716-rna-XM_002687946.6	spe954-rna-XM_006068905.2
spe716-rna-NM_001192246.1	spe954-rna-XM_006068906.2
spe716-rna-NM_001077004.1	spe954-rna-XM_006068908.2
spe716-rna-XM_024992798.1	spe954-rna-XM_025282782.1
spe716-rna-NM_001308660.1	spe954-rna-XM_006068909.2
spe716-rna-NM_001205826.2	spe954-rna-XM_006068911.2
spe716-rna-NM_001205600.1	spe954-rna-XM_025282778.1
spe716-rna-XM_024992799.1	spe954-rna-XM_025282777.1
spe716-rna-XM_024992243.1	spe954-rna-XM_025282774.1
spe716-rna-NM_001038686.2	spe954-rna-XM_006068915.2
spe716-rna-XM_024992235.1	spe954-rna-XM_006068916.2
spe716-rna-NM_001082441.1	spe954-rna-XM_025282768.1
spe716-rna-XM_010805756.3	spe954-rna-XM_006068920.2
spe716-rna-NM_001045936.2	spe954-rna-XM_006068921.2
spe716-rna-NM_001045937.1	spe954-rna-XM_006068926.2
spe716-rna-XM_024991398.1	spe954-rna-XM_006068927.2
spe716-rna-XM_024992315.1	spe954-rna-XM_025282475.1
spe716-rna-NM_001080364.1	spe954-rna-XM_025282759.1
spe716-rna-XM_024991791.1	spe954-rna-XM_025282750.1
spe716-rna-XM_024992801.1	spe954-rna-XM_025282749.1
spe716-rna-XM_024992802.1	spe954-rna-XM_025282474.1
spe716-rna-XM_005207387.3	spe954-rna-XM_006044009.2
spe716-rna-NM_001103183.1	spe954-rna-XM_006044004.2
spe716-rna-XM_024991726.1	spe954-rna-XM_025282746.1
spe716-rna-XM_015471429.2	spe954-rna-XM_006043992.2
spe716-rna-XM_024991881.1	spe954-rna-XM_025282741.1
spe716-rna-NM_001046468.1	spe954-rna-XM_025282736.1
spe716-rna-XM_024992009.1	spe954-rna-XM_025282734.1
spe716-rna-XM_024992918.1	spe954-rna-XM_025282473.1
spe716-rna-NM_001244177.1	spe954-rna-XM_006058716.2
spe716-rna-NM_175776.2	spe954-rna-XM_006058714.2
spe716-rna-NM_001075510.1	spe954-rna-XM_025282731.1
spe716-rna-XM_024992818.1	spe954-rna-XM_025282730.1
spe716-rna-XM_024992820.1	spe954-rna-XM_025282727.1
spe716-rna-XM_005207460.4	spe954-rna-XM_025282724.1
spe716-rna-NM_001076518.1	spe954-rna-XM_025282723.1
spe716-rna-XM_024992919.1	spe954-rna-XM_025282722.1
spe716-rna-NM_001046623.1	spe954-rna-XM_006063304.2
spe716-rna-NM_001102299.1	spe954-rna-XM_025282712.1
spe716-rna-XM_002687976.6	spe954-rna-XM_025282711.1
spe716-rna-XM_015471441.2	spe954-rna-XM_006063299.2
spe716-rna-XM_024992320.1	spe954-rna-XM_025282706.1
spe716-rna-XM_005207491.4	spe954-rna-XM_006063293.2
spe716-rna-XM_002687979.6	spe954-rna-XM_025282702.1
spe716-rna-NM_001038048.2	spe954-rna-XM_006063290.2
spe716-rna-XM_015471447.2	spe954-rna-XM_006063287.2
spe716-rna-NM_174709.3	spe954-rna-XM_006063285.2
spe716-rna-XM_024991455.1	spe954-rna-XM_006063283.2
spe716-rna-XM_002687980.4	spe954-rna-XM_006063279.2
spe716-rna-NM_001038191.2	spe954-rna-XM_006063278.2
spe716-rna-NM_001098029.1	spe954-rna-XM_025282688.1
spe716-rna-NM_001077051.2	spe954-rna-XM_025282685.1
spe716-rna-XM_024992828.1	spe954-rna-XM_025282683.1
spe716-rna-XM_024992832.1	spe954-rna-XM_025282682.1
spe716-rna-NM_001034036.1	spe954-rna-NM_001290911.1
spe716-rna-XM_024991950.1	spe954-rna-XM_006074950.2
spe716-rna-XM_024992920.1	spe954-rna-XM_025282469.1
spe716-rna-XM_024992213.1	spe954-rna-XM_006074951.2
spe716-rna-XM_024991521.1	spe954-rna-XM_025282675.1
spe716-rna-XM_024992212.1	spe954-rna-XM_006074955.2
spe716-rna-XM_024992922.1	spe954-rna-XM_025282673.1
spe716-rna-XM_005207529.4	spe954-rna-XM_006074959.2
spe716-rna-XM_024992923.1	spe954-rna-XM_025282467.1
spe716-rna-XM_005207532.4	spe954-rna-XM_006074969.2
spe716-rna-XM_024992262.1	spe954-rna-XM_006066302.2
spe716-rna-XM_024992835.1	spe954-rna-XM_025282664.1
spe716-rna-XM_024992844.1	spe954-rna-XM_025282661.1
spe716-rna-NM_001103346.1	spe954-rna-XM_006066306.2
spe716-rna-NM_001046191.1	spe954-rna-XM_006066307.2
spe716-rna-XM_002688010.5	spe954-rna-XM_006066310.2
spe716-rna-XM_024992863.1	spe954-rna-XM_025282642.1
spe716-rna-XM_024992869.1	spe954-rna-XM_025282641.1
spe716-rna-XM_024992255.1	spe954-rna-XM_025282638.1
spe716-rna-XM_002687999.6	spe954-rna-XM_025282635.1
spe716-rna-XM_005207526.3	spe954-rna-XM_006066316.2
spe716-rna-XM_010805824.2	spe954-rna-XM_025282632.1
spe716-rna-NM_001163193.2	spe954-rna-XM_025282414.1
spe716-rna-XM_002688001.5	spe954-rna-XM_006066326.2
spe716-rna-XM_024991606.1	spe954-rna-XM_025282630.1
spe716-rna-XM_005207515.4	spe954-rna-XM_025282628.1
spe716-rna-XM_024991526.1	spe954-rna-XM_025282614.1
spe716-rna-XM_015471474.2	spe954-rna-XM_025282616.1
spe716-rna-XM_024992880.1	spe954-rna-XM_025282601.1
spe716-rna-XM_024992874.1	spe954-rna-XM_025282589.1
spe716-rna-XM_024992245.1	spe954-rna-XM_006066336.2
spe716-rna-NM_001101065.1	spe954-rna-XM_006066344.2
spe716-rna-NM_001037455.1	spe954-rna-XM_006066345.2
spe716-rna-NM_001077043.1	spe954-rna-XM_006066351.2
spe716-rna-XM_024991326.1	spe954-rna-XM_025282588.1
spe716-rna-XM_024991585.1	spe954-rna-XM_025282582.1
spe716-rna-XM_002687989.5	spe954-rna-XM_006066354.2
spe716-rna-XM_015471465.2	spe954-rna-XM_025282579.1
spe716-rna-NM_001034349.2	spe954-rna-XM_025282573.1
spe716-rna-NM_001206094.1	spe954-rna-XM_025282577.1
spe716-rna-NM_001193199.1	spe954-rna-XM_025282572.1
spe716-rna-XM_005207500.4	spe954-rna-XM_006066357.2
spe716-rna-XM_024992890.1	spe954-rna-XM_025282569.1
spe716-rna-NM_173886.2	spe954-rna-XM_025282567.1
spe716-rna-XM_005207518.4	spe954-rna-XM_025282558.1
spe716-rna-XM_010805505.3	spe954-rna-XM_025282422.1
spe716-rna-NM_001046633.1	spe954-rna-XM_006076445.2
spe716-rna-XM_024992625.1	spe954-rna-XM_025283240.1
spe716-rna-XM_002687794.6	spe954-rna-XM_006059816.2
spe716-rna-XM_024991424.1	spe954-rna-XM_025283225.1
spe716-rna-XM_002687806.5	spe954-rna-XM_006059786.2
spe716-rna-XM_002687808.5	spe954-rna-XM_006064665.2
spe716-rna-XM_024992911.1	spe954-rna-XM_025283188.1
spe716-rna-NM_001164024.1	spe954-rna-XM_006069772.2
spe716-rna-XM_024992216.1	spe954-rna-XM_006067718.2
spe716-rna-XM_024992684.1	spe954-rna-XM_025284985.1
spe716-rna-XM_024992667.1	spe954-rna-XM_025284964.1
spe716-rna-XM_005207159.4	spe954-rna-XM_025283138.1
spe716-rna-XM_024991518.1	spe954-rna-XM_006065860.2
spe716-rna-XM_002687424.1	spe954-rna-XM_025282448.1
spe716-rna-XM_003586080.1	spe954-rna-XM_006076901.1
spe716-rna-XM_002687434.4	spe954-rna-XM_006054325.1
spe716-rna-NM_001206762.1	spe954-rna-XM_006054319.2
spe716-rna-XM_010805275.1	spe954-rna-XM_006040407.2
spe716-rna-XM_003586081.1	spe954-rna-XM_006069428.2
spe716-rna-XM_002687487.1	spe954-rna-XM_025282509.1
spe716-rna-XM_002687616.1	spe954-rna-XM_006049892.1
spe716-rna-XM_003586074.4	spe954-rna-XM_025282431.1
spe716-rna-XM_024991667.1	spe954-rna-XM_006066047.2
spe716-rna-XM_024991448.1	spe954-rna-XM_025291274.1
spe716-rna-XM_005206164.4	spe954-rna-XM_006066056.2
spe716-rna-XM_010804896.3	spe954-rna-XM_025291266.1
spe716-rna-XM_010804898.3	spe954-rna-XM_006066068.2
spe716-rna-XM_002687231.6	spe954-rna-XM_025291264.1
spe716-rna-NM_001192873.2	spe954-rna-XM_025291263.1
spe716-rna-NM_001083490.1	spe954-rna-XM_006066084.2
spe716-rna-XM_024991994.1	spe954-rna-XM_006066078.2
spe716-rna-XM_005206196.4	spe954-rna-XM_025291254.1
spe716-rna-XM_015471176.2	spe954-rna-XM_025266628.1
spe716-rna-NM_001206120.1	spe954-rna-XM_025266634.1
spe716-rna-NM_001289819.1	spe954-rna-XM_025266664.1
spe716-rna-XM_024992105.1	spe954-rna-XM_025266690.1
spe716-rna-XM_005206951.4	spe954-rna-XM_025265790.1
spe716-rna-XM_024992601.1	spe954-rna-XM_025266701.1
spe716-rna-XM_010805449.3	spe954-rna-XM_006077764.2
spe716-rna-NM_001206093.1	spe954-rna-XM_025272131.1
spe716-rna-XM_024991944.1	spe954-rna-XM_025272510.1
spe716-rna-NM_001193167.1	spe954-rna-XM_025273042.1
spe716-rna-NM_001205492.1	spe954-rna-XM_025273086.1
spe716-rna-XM_010805057.3	spe954-rna-XM_025272516.1
spe716-rna-XM_005206434.4	spe954-rna-XM_025272831.1
spe716-rna-NM_001040477.4	spe954-rna-XM_006052676.2
spe716-rna-XM_003586178.5	spe954-rna-XM_025284730.1
spe716-rna-NM_001015676.1	spe954-rna-XM_006052663.2
spe716-rna-XM_005207587.4	spe954-rna-XM_006052664.2
spe716-rna-XM_024993483.1	spe954-rna-XM_006052660.2
spe716-rna-NM_001077961.1	spe954-rna-XM_006052649.2
spe716-rna-XM_005207624.3	spe954-rna-XM_025284789.1
spe716-rna-NM_174417.2	spe954-rna-XM_025290632.1
spe716-rna-NM_001025332.1	spe954-rna-XM_006067659.2
spe716-rna-XM_010805880.3	spe954-rna-XM_025290640.1
spe716-rna-XM_003586178.5	spe954-rna-XM_006067662.2
spe716-rna-NM_001015676.1	spe954-rna-XM_025290638.1
spe716-rna-XM_005207587.4	spe954-rna-XM_006065088.2
spe716-rna-XM_024993483.1	spe954-rna-XM_025290263.1
spe716-rna-NM_001083714.1	spe954-rna-XM_006065084.2
spe716-rna-NM_001193222.2	spe954-rna-XM_006065083.2
spe716-rna-NM_001077961.1	spe954-rna-XM_025290266.1
spe716-rna-XM_002688067.4	spe954-rna-XM_006046886.2
spe716-rna-NM_001083635.1	spe954-rna-XM_006060497.2
spe716-rna-XM_002688099.5	spe954-rna-XM_006051516.2
spe716-rna-XM_005207624.3	spe954-rna-XM_025290273.1
spe716-rna-XM_024993485.1	spe954-rna-XM_025290642.1
spe716-rna-XM_010805887.3	spe954-rna-XM_025290284.1
spe716-rna-XM_010805918.3	spe954-rna-XM_025290279.1
spe716-rna-XM_024993414.1	spe954-rna-XM_025290288.1
spe716-rna-XM_005207667.4	spe954-rna-XM_025290294.1
spe716-rna-XM_024993468.1	spe954-rna-XM_006046971.2
spe716-rna-NM_001081532.1	spe954-rna-XM_006046968.2
spe716-rna-NM_001076961.2	spe954-rna-XM_025290302.1
spe716-rna-NM_001097991.1	spe954-rna-XM_006076903.2
spe716-rna-XM_024993777.1	spe954-rna-XM_025289544.1
spe716-rna-NM_001038027.1	spe954-rna-XM_006076908.2
spe716-rna-XM_015471503.2	spe954-rna-XM_025290303.1
spe716-rna-XM_024993778.1	spe954-rna-XM_025290304.1
spe716-rna-NM_001191514.2	spe954-rna-XM_006052203.2
spe716-rna-NM_001192224.1	spe954-rna-XM_006052204.2
spe716-rna-XM_005207605.4	spe954-rna-XM_025290305.1
spe716-rna-XM_024993170.1	spe954-rna-XM_006052208.2
spe716-rna-NM_001098063.1	spe954-rna-NM_001290850.1
spe716-rna-NM_001035419.2	spe954-rna-XM_006052211.2
spe716-rna-NM_001075171.2	spe954-rna-XM_006052212.2
spe716-rna-XM_002688081.6	spe954-rna-XM_006052213.2
spe716-rna-XM_024993507.1	spe954-rna-XM_025290310.1
spe716-rna-NM_001015605.1	spe954-rna-XM_006066870.2
spe716-rna-NM_001077092.1	spe954-rna-XM_006066869.2
spe716-rna-NM_001206221.1	spe954-rna-XM_006066868.2
spe716-rna-XM_005207653.4	spe954-rna-XM_006061870.2
spe716-rna-NM_001046334.1	spe954-rna-XM_006061874.2
spe716-rna-NM_001076050.2	spe954-rna-XM_006061875.2
spe716-rna-XM_005207619.4	spe954-rna-XM_006061880.2
spe716-rna-NM_001034210.2	spe954-rna-XM_006061881.2
spe716-rna-NM_001082615.1	spe954-rna-XM_006051404.2
spe716-rna-XM_002688107.6	spe954-rna-XM_006077195.2
spe716-rna-NM_001035018.2	spe954-rna-XM_006077192.2
spe716-rna-XM_005207674.4	spe954-rna-XM_025290329.1
spe716-rna-XM_005207676.4	spe954-rna-XM_006077188.2
spe716-rna-XM_024993511.1	spe954-rna-XM_006077182.2
spe716-rna-NM_001099035.1	spe954-rna-XM_025290337.1
spe716-rna-XM_005207609.4	spe954-rna-XM_006076390.2
spe716-rna-XM_002688091.6	spe954-rna-XM_006076385.2
spe716-rna-XM_005207659.3	spe954-rna-XM_006076383.2
spe716-rna-XM_010805937.3	spe954-rna-XM_006076381.2
spe716-rna-XM_024993517.1	spe954-rna-XM_025290340.1
spe716-rna-NM_001192333.1	spe954-rna-XM_006066877.2
spe716-rna-XM_024993520.1	spe954-rna-XM_025290343.1
spe716-rna-XM_024993202.1	spe954-rna-XM_006047309.2
spe716-rna-XM_024993418.1	spe954-rna-XM_025290350.1
spe716-rna-NM_001080338.1	spe954-rna-XM_006047323.2
spe716-rna-XM_024993049.1	spe954-rna-XM_006047318.2
spe716-rna-XM_010805945.3	spe954-rna-XM_025290371.1
spe716-rna-NM_001076409.1	spe954-rna-XM_025290372.1
spe716-rna-XM_024993121.1	spe954-rna-XM_025290381.1
spe716-rna-XM_010805953.2	spe954-rna-XM_006070967.2
spe716-rna-NM_174787.2	spe954-rna-XM_006070039.2
spe716-rna-XM_005207702.4	spe954-rna-XM_025290383.1
spe716-rna-NM_001081519.1	spe954-rna-XM_006052486.2
spe716-rna-NM_174809.2	spe954-rna-XM_025290390.1
spe716-rna-NM_001076131.1	spe954-rna-XM_006052487.2
spe716-rna-NM_001075982.1	spe954-rna-XM_006052490.2
spe716-rna-XM_024993285.1	spe954-rna-XM_006052491.2
spe716-rna-XM_015471522.2	spe954-rna-XM_025290391.1
spe716-rna-NM_001101834.1	spe954-rna-XM_006059208.2
spe716-rna-XM_005207709.4	spe954-rna-XM_006059205.2
spe716-rna-NM_001080323.2	spe954-rna-XM_025290393.1
spe716-rna-XM_010805967.1	spe954-rna-XM_006059203.2
spe716-rna-XM_024993226.1	spe954-rna-XM_006059201.2
spe716-rna-NM_001102037.1	spe954-rna-XM_006059196.2
spe716-rna-NM_001076119.1	spe954-rna-XM_006049509.2
spe716-rna-XM_024993022.1	spe954-rna-XM_006049505.2
spe716-rna-XM_024993522.1	spe954-rna-XM_025290399.1
spe716-rna-NM_001077071.2	spe954-rna-XM_006054583.2
spe716-rna-XM_005207736.2	spe954-rna-XM_025290694.1
spe716-rna-XM_005207719.4	spe954-rna-XM_006071660.2
spe716-rna-XM_015471532.2	spe954-rna-XM_025290402.1
spe716-rna-XM_024993524.1	spe954-rna-XM_025290404.1
spe716-rna-NM_001205432.1	spe954-rna-XM_006076537.2
spe716-rna-NM_001098099.1	spe954-rna-XM_006076541.2
spe716-rna-XM_015471545.2	spe954-rna-XM_025290706.1
spe716-rna-XM_005207807.4	spe954-rna-XM_025290710.1
spe716-rna-XM_005207771.4	spe954-rna-XM_006066274.2
spe716-rna-XM_005207756.4	spe954-rna-XM_006066281.2
spe716-rna-XM_005207815.4	spe954-rna-XM_006053650.2
spe716-rna-XM_005207816.4	spe954-rna-XM_006053649.2
spe716-rna-XM_005207747.4	spe954-rna-XM_006053638.2
spe716-rna-NM_001083663.1	spe954-rna-XM_025290414.1
spe716-rna-NM_001077878.2	spe954-rna-XM_006053637.2
spe716-rna-NM_001038102.2	spe954-rna-XM_006043258.2
spe716-rna-NM_001270946.1	spe954-rna-XM_006043257.2
spe716-rna-NM_001308249.1	spe954-rna-XM_025290430.1
spe716-rna-NM_001193149.1	spe954-rna-XM_025290431.1
spe716-rna-NM_001035034.2	spe954-rna-XM_006066823.2
spe716-rna-XM_005207565.3	spe954-rna-XM_025290435.1
spe716-rna-NM_001102527.2	spe954-rna-XM_006066824.2
spe716-rna-XM_005207560.4	spe954-rna-XM_006066830.2
spe716-rna-NM_001075652.2	spe954-rna-XM_025290438.1
spe716-rna-NM_001191346.2	spe954-rna-XM_006054435.2
spe716-rna-NM_001075123.1	spe954-rna-XM_025290444.1
spe716-rna-NM_001035053.1	spe954-rna-XM_006040925.2
spe716-rna-NM_001040477.4	spe954-rna-XM_006043063.2
spe716-rna-NM_001192681.1	spe954-rna-XM_006062151.2
spe716-rna-NM_001205858.1	spe954-rna-XM_025290446.1
spe716-rna-NM_001192907.2	spe954-rna-XM_025290447.1
spe716-rna-XM_015471532.2	spe954-rna-XM_006065088.2
spe716-rna-NM_001046474.2	spe954-rna-XM_006042282.2
spe716-rna-XM_024993312.1	spe954-rna-XM_006042277.2
spe716-rna-NM_001046312.1	spe954-rna-XM_025290259.1
spe716-rna-XM_024992983.1	spe954-rna-XM_006042272.2
spe716-rna-XM_015471564.2	spe954-rna-XM_025290256.1
spe716-rna-XM_010806004.2	spe954-rna-XM_006042270.2
spe716-rna-NM_174098.3	spe954-rna-XM_006063933.2
spe716-rna-NM_001038538.1	spe954-rna-XM_006063934.2
spe716-rna-XM_002688146.6	spe954-rna-XM_006063939.2
spe716-rna-NM_001078147.1	spe954-rna-XM_025290254.1
spe716-rna-NM_001102376.2	spe954-rna-XM_006063935.2
spe716-rna-XM_024993368.1	spe954-rna-XM_025290248.1
spe716-rna-NM_001191516.2	spe954-rna-XM_025290246.1
spe716-rna-XM_010806028.3	spe954-rna-XM_025290627.1
spe716-rna-NM_001076935.2	spe954-rna-XM_006063269.2
spe716-rna-XM_024993526.1	spe954-rna-XM_025290244.1
spe716-rna-NM_001191277.2	spe954-rna-XM_006063273.2
spe716-rna-XM_010806009.2	spe954-rna-XM_025290240.1
spe716-rna-NM_001098018.1	spe954-rna-XM_006055604.2
spe716-rna-XM_024993273.1	spe954-rna-XM_025290239.1
spe716-rna-XM_005207799.4	spe954-rna-XM_025290238.1
spe716-rna-NM_001192816.1	spe954-rna-XM_006041992.2
spe716-rna-XM_002688175.5	spe954-rna-XM_006041989.2
spe716-rna-NM_001102064.1	spe954-rna-XM_006041987.2
spe716-rna-NM_001205699.1	spe954-rna-XM_025290231.1
spe716-rna-NM_001192378.1	spe954-rna-XM_025290230.1
spe716-rna-XM_005207746.4	spe954-rna-XM_006072625.2
spe716-rna-NM_001206556.2	spe954-rna-XM_025290228.1
spe716-rna-XM_024993444.1	spe954-rna-XM_025290222.1
spe716-rna-XM_015471554.2	spe954-rna-XM_006072631.2
spe716-rna-NM_001076938.1	spe954-rna-XM_025290219.1
spe716-rna-XM_002688161.6	spe954-rna-XM_025290215.1
spe716-rna-XM_005207824.4	spe954-rna-XM_025290203.1
spe716-rna-XM_024993530.1	spe954-rna-XM_025290189.1
spe716-rna-XM_015471609.2	spe954-rna-XM_006075679.2
spe716-rna-XM_015471611.2	spe954-rna-XM_025290187.1
spe716-rna-XM_005207854.4	spe954-rna-XM_006041150.2
spe716-rna-NM_001078098.1	spe954-rna-XM_025290184.1
spe716-rna-NM_001304966.1	spe954-rna-XM_025290183.1
spe716-rna-XM_005207835.4	spe954-rna-XM_006055896.2
spe716-rna-XM_024993243.1	spe954-rna-XM_025290180.1
spe716-rna-NM_001076918.2	spe954-rna-XM_025290163.1
spe716-rna-XM_024993536.1	spe954-rna-XM_025290168.1
spe716-rna-XM_005207878.4	spe954-rna-XM_025290173.1
spe716-rna-XM_005207900.4	spe954-rna-XM_025290155.1
spe716-rna-XM_024993294.1	spe954-rna-XM_006066133.2
spe716-rna-XM_024993539.1	spe954-rna-XM_025290154.1
spe716-rna-NM_001205326.1	spe954-rna-XM_006066138.2
spe716-rna-NM_001024469.3	spe954-rna-XM_006080940.2
spe716-rna-NM_001017944.1	spe954-rna-XM_025290149.1
spe716-rna-XM_005207833.3	spe954-rna-XM_006066144.2
spe716-rna-XM_024993410.1	spe954-rna-XM_025290147.1
spe716-rna-NM_174080.2	spe954-rna-XM_025290145.1
spe716-rna-XM_024993544.1	spe954-rna-XM_006068246.2
spe716-rna-XM_024993548.1	spe954-rna-XM_025290139.1
spe716-rna-NM_001078124.2	spe954-rna-XM_006068240.2
spe716-rna-NM_001192546.1	spe954-rna-XM_025290136.1
spe716-rna-NM_001206034.1	spe954-rna-XM_025290611.1
spe716-rna-XM_024993551.1	spe954-rna-XM_006068210.2
spe716-rna-XM_005207856.4	spe954-rna-XM_025290614.1
spe716-rna-NM_001046172.2	spe954-rna-XM_006068208.2
spe716-rna-XM_015471586.2	spe954-rna-XM_025290118.1
spe716-rna-XM_002688213.4	spe954-rna-XM_025290117.1
spe716-rna-NM_001282452.1	spe954-rna-XM_006073840.2
spe716-rna-XM_002688216.6	spe954-rna-XM_006073841.2
spe716-rna-NM_001193035.1	spe954-rna-XM_006073843.2
spe716-rna-NM_001205411.1	spe954-rna-XM_006073845.2
spe716-rna-XM_024993038.1	spe954-rna-XM_025290107.1
spe716-rna-XM_024993783.1	spe954-rna-XM_006078749.2
spe716-rna-NM_001205725.1	spe954-rna-XM_006078747.2
spe716-rna-XM_024993221.1	spe954-rna-XM_025290105.1
spe716-rna-XM_024993223.1	spe954-rna-XM_006078742.2
spe716-rna-XM_005207916.4	spe954-rna-XM_006078743.2
spe716-rna-NM_001101250.1	spe954-rna-XM_006056285.2
spe716-rna-XM_024993020.1	spe954-rna-XM_006056286.2
spe716-rna-NM_001244116.2	spe954-rna-XM_025290093.1
spe716-rna-NM_174543.2	spe954-rna-XM_006069949.2
spe716-rna-NM_174544.2	spe954-rna-XM_006069953.2
spe716-rna-XM_002688237.5	spe954-rna-XM_006069957.2
spe716-rna-XM_024993334.1	spe954-rna-XM_025290087.1
spe716-rna-XM_002688245.5	spe954-rna-XM_025290092.1
spe716-rna-XM_024993472.1	spe954-rna-XM_025290086.1
spe716-rna-NM_174278.2	spe954-rna-XM_006073739.2
spe716-rna-NM_001192302.1	spe954-rna-XM_006073738.2
spe716-rna-XM_024993092.1	spe954-rna-XM_025290076.1
spe716-rna-XM_024993301.1	spe954-rna-XM_025290075.1
spe716-rna-NM_001078025.1	spe954-rna-XM_006057728.2
spe716-rna-NM_001076203.1	spe954-rna-XM_006057727.2
spe716-rna-XM_024993143.1	spe954-rna-XM_025290065.1
spe716-rna-NM_001015648.1	spe954-rna-XM_006057497.2
spe716-rna-NM_001205454.1	spe954-rna-XM_025290058.1
spe716-rna-XM_005207966.4	spe954-rna-XM_025290051.1
spe716-rna-XM_005207958.4	spe954-rna-XM_006057490.2
spe716-rna-NM_001102188.1	spe954-rna-XM_025290050.1
spe716-rna-XM_024993573.1	spe954-rna-XM_006057487.2
spe716-rna-NM_001192444.2	spe954-rna-XM_006057485.2
spe716-rna-NM_001015635.2	spe954-rna-XM_006047765.2
spe716-rna-NM_001078005.1	spe954-rna-XM_006047767.2
spe716-rna-XM_024992931.1	spe954-rna-XM_025290599.1
spe716-rna-XM_010806136.3	spe954-rna-XM_025290589.1
spe716-rna-NM_001078048.1	spe954-rna-XM_006048212.2
spe716-rna-NM_001192200.1	spe954-rna-XM_006058307.2
spe716-rna-NM_001192345.2	spe954-rna-XM_006058316.2
spe716-rna-NM_001206090.2	spe954-rna-XM_006058318.2
spe716-rna-NM_001206006.1	spe954-rna-NM_001290876.1
spe716-rna-XM_010806120.3	spe954-rna-XM_006058323.2
spe716-rna-NM_001040551.2	spe954-rna-XM_006058329.2
spe716-rna-XM_005207972.2	spe954-rna-XM_006058330.2
spe716-rna-XM_010806144.3	spe954-rna-XM_025290039.1
spe716-rna-XM_005207987.3	spe954-rna-XM_006058331.2
spe716-rna-XM_024993138.1	spe954-rna-XM_025290030.1
spe716-rna-NM_001101941.1	spe954-rna-XM_025290023.1
spe716-rna-XM_002688264.6	spe954-rna-XM_025290016.1
spe716-rna-NM_001102375.2	spe954-rna-XM_025290012.1
spe716-rna-XM_005207945.4	spe954-rna-XM_006058346.2
spe716-rna-NM_001192221.1	spe954-rna-XM_006058355.2
spe716-rna-XM_015471630.2	spe954-rna-XM_025289537.1
spe716-rna-XM_024993581.1	spe954-rna-XM_025290010.1
spe716-rna-XM_005207940.3	spe954-rna-XM_006058359.2
spe716-rna-NM_001114858.2	spe954-rna-XM_025290005.1
spe716-rna-NM_001101880.1	spe954-rna-XM_025290002.1
spe716-rna-NM_001038188.2	spe954-rna-XM_006058367.2
spe716-rna-NM_001099082.2	spe954-rna-XM_006058366.2
spe716-rna-NM_001102300.2	spe954-rna-XM_025290001.1
spe716-rna-XM_005208001.4	spe954-rna-XM_025290571.1
spe716-rna-NM_001080324.2	spe954-rna-XM_006080572.2
spe716-rna-XM_005208051.4	spe954-rna-XM_025289990.1
spe716-rna-XM_005208030.4	spe954-rna-XM_006079846.2
spe716-rna-NM_001077868.1	spe954-rna-XM_006079844.2
spe716-rna-NM_001083438.2	spe954-rna-XM_006079842.2
spe716-rna-NM_177514.2	spe954-rna-NM_001290857.1
spe716-rna-XM_010806171.3	spe954-rna-XM_006079837.2
spe716-rna-NM_001206871.1	spe954-rna-XM_025289534.1
spe716-rna-XM_005208044.4	spe954-rna-XM_006078727.2
spe716-rna-XM_002688323.5	spe954-rna-XM_006042287.2
spe716-rna-NM_001075724.1	spe954-rna-XM_006071136.2
[truncated: 14,374 more rows]
